# Supplementary material for: Poly[tetra­kis(μ4-4,6-dimethyl-5-nitro­benzene-1,3-dicarboxyl­ato-κ2 O 1:O 1′:O 3:O 3′)bis­(pyridine-κN)dizinc]
Source: Acta Crystallogr Sect E Struct Rep Online. 2011 Apr 13;67(Pt 5):m586. doi: 10.1107/S1600536811013092 (PMC3089336; doi:10.1107/S1600536811013092)
Supplement: Supplementary file 2 [file e-67-0m586-Isup2.hkl]

#
# h,k,l, Fc-squared, Fo-squared, sigma(Fo-squared) and status flag
#
data_I
_shelx_title ' test in P2(1)/c'
_shelx_refln_list_code          4
_shelx_F_calc_maximum      221.72
_exptl_crystal_F_000       776.00
_reflns_d_resolution_high  0.7644
 
loop_
 _symmetry_equiv_pos_as_xyz
 'x, y, z'
 '-x, y+1/2, -z+1/2'
 '-x, -y, -z'
 'x, -y-1/2, z-1/2'
 
_cell_length_a    10.2947
_cell_length_b    11.8526
_cell_length_c    12.8501
_cell_angle_alpha  90.000
_cell_angle_beta   97.933
_cell_angle_gamma  90.000
 
_shelx_F_squared_multiplier     1.000
 
loop_
 _refln_index_h
 _refln_index_k
 _refln_index_l
 _refln_F_squared_calc
 _refln_F_squared_meas
 _refln_F_squared_sigma
 _refln_observed_status
   1   0   0    24265.77    24637.15    607.80 o
   2   0   0      372.40      351.68     27.80 o
   3   0   0    16422.90    17501.80    323.93 o
   4   0   0    11924.25    12464.28    275.01 o
   5   0   0      607.87      619.91     20.30 o
   6   0   0      104.61      103.83     10.30 o
   7   0   0     1525.25     1361.73     41.25 o
   8   0   0       70.85       64.66     12.14 o
   9   0   0      326.81      298.96     31.02 o
  10   0   0      785.29      782.42     49.34 o
  11   0   0     1950.81     1823.60     81.11 o
  12   0   0      142.83      110.49     29.83 o
  13   0   0       17.50       -6.01     25.22 o
   1   1   0     1361.54     1360.90     25.83 o
   2   1   0     3036.15     3236.33     60.82 o
   3   1   0      985.34     1077.10     17.64 o
   4   1   0      255.95      309.36      9.20 o
   5   1   0       44.92       44.31      5.11 o
   6   1   0       11.37       10.49      4.96 o
   7   1   0      104.41      104.59      8.32 o
   8   1   0      257.04      280.73     15.37 o
   9   1   0      197.28      199.35     19.16 o
  10   1   0      192.44      226.47     21.05 o
  11   1   0       25.39       -0.18     20.28 o
  12   1   0       59.75       57.42     18.98 o
  13   1   0       17.71        9.92     21.05 o
   0   2   0    49160.82    49634.31   1211.58 o
   1   2   0     4691.56     4731.81    121.06 o
   2   2   0     2372.63     2409.26     46.95 o
   3   2   0     7808.99     7814.93     99.32 o
   4   2   0     9724.47     9953.64    126.71 o
   5   2   0      670.96      657.66     15.04 o
   6   2   0     1657.61     1642.30     28.75 o
   7   2   0     2782.33     2836.53     44.89 o
   8   2   0      809.74      839.12     25.52 o
   9   2   0        1.33      -10.18     10.18 o
  10   2   0      345.56      368.10     25.86 o
  11   2   0      870.66      891.45     39.50 o
  12   2   0      192.86      190.86     23.59 o
  13   2   0        4.64       24.18     18.53 o
   1   3   0    13575.56    13129.41    354.16 o
   2   3   0      434.28      513.38      9.31 o
   3   3   0      774.30      736.12     28.42 o
   4   3   0      158.00      156.49      7.95 o
   5   3   0     1695.14     1600.16     27.08 o
   6   3   0     1388.74     1280.75     24.37 o
   7   3   0      281.48      298.12     15.08 o
   8   3   0      560.62      530.15     22.47 o
   9   3   0      503.02      504.93     29.82 o
  10   3   0      417.68      366.72     26.11 o
  11   3   0        6.14        3.73     14.25 o
  12   3   0      294.30      287.01     26.91 o
  13   3   0      117.02      139.58     34.65 o
   0   4   0     1531.86     1530.77     33.18 o
   1   4   0    14592.95    14870.96    163.58 o
   2   4   0      285.19      314.71     13.51 o
   3   4   0     1058.22     1114.93     17.00 o
   4   4   0     3166.12     3080.76     42.25 o
   5   4   0     1149.31     1081.96     20.42 o
   6   4   0      461.50      394.69     11.47 o
   7   4   0      306.28      317.57     15.95 o
   8   4   0      309.30      290.84     16.46 o
   9   4   0        5.20        4.48      9.49 o
  10   4   0      289.29      275.98     31.07 o
  11   4   0      179.24      188.23     22.26 o
   1   5   0    13115.36    13647.42    151.64 o
   2   5   0     7065.03     6436.99    399.25 o
   3   5   0     5119.50     5120.87     61.15 o
   4   5   0      842.58      857.64     15.53 o
   5   5   0     5281.29     5162.29     63.30 o
   6   5   0     3458.62     3321.29    157.77 o
   7   5   0      176.41      150.69     16.19 o
   8   5   0      983.62      976.03     29.07 o
   9   5   0      900.98      843.86     28.69 o
  10   5   0      349.02      373.96     42.96 o
  11   5   0       34.70       25.07     25.71 o
  12   5   0      304.78      197.06     37.82 o
   0   6   0     2673.01     2765.89     57.87 o
   1   6   0     6977.45     7235.40     84.36 o
   2   6   0      260.69      268.23     10.05 o
   3   6   0     2139.88     2153.32     43.79 o
   4   6   0       95.42       85.84      6.22 o
   5   6   0        0.20       -5.10      5.24 o
   6   6   0      113.87       95.55     10.68 o
   7   6   0       69.77       81.37     11.25 o
   8   6   0       13.69       16.14     12.87 o
   9   6   0        9.99        3.86     14.29 o
  10   6   0      142.83      164.91     37.43 o
  11   6   0       35.80       41.05     28.19 o
  12   6   0       75.43       65.82     31.37 o
   1   7   0     3655.64     3880.59     55.58 o
   2   7   0    10178.44    10245.93    132.17 o
   3   7   0      829.86      743.47     20.08 o
   4   7   0     1118.04     1155.12     27.30 o
   5   7   0     3286.79     3357.69     45.53 o
   6   7   0      626.93      728.41     97.29 o
   7   7   0      325.37      293.40     36.81 o
   8   7   0     1283.84     1290.46     58.92 o
   9   7   0     1393.37     1355.93     48.90 o
  10   7   0      310.31      297.89     74.41 o
  11   7   0       51.96       44.57     30.18 o
   0   8   0       24.86       32.25     10.34 o
   1   8   0       77.65       93.80      8.38 o
   2   8   0      201.24      207.04     14.58 o
   3   8   0      471.02      470.75     18.53 o
   4   8   0      316.31      316.42     13.29 o
   5   8   0      805.10      760.85     32.09 o
   6   8   0       92.65       83.56     15.56 o
   7   8   0       66.34       87.95     16.96 o
   8   8   0       37.99       40.85     16.08 o
   9   8   0       21.80       18.39     16.43 o
  10   8   0        5.51        7.34     18.10 o
  11   8   0        0.33      -24.92     24.92 o
   1   9   0      496.08      505.47     19.72 o
   2   9   0     3377.02     3501.05     54.17 o
   3   9   0       40.96       38.90      8.20 o
   4   9   0      817.01      824.32     21.47 o
   5   9   0     1764.50     1763.04     50.77 o
   6   9   0      653.04      662.72     31.59 o
   7   9   0      240.35      281.89     47.65 o
   8   9   0      249.50      235.49     24.57 o
   9   9   0      764.27      700.84     37.94 o
  10   9   0      118.02      105.29     23.34 o
   0  10   0      712.07      794.73     43.98 o
   1  10   0      254.39      235.16     15.77 o
   2  10   0       79.83       83.59     10.29 o
   3  10   0     1101.32     1121.32     26.36 o
   4  10   0      801.78      864.80     50.36 o
   5  10   0      121.13      138.88     18.12 o
   6  10   0      113.33       97.43     41.94 o
   7  10   0      509.18      541.67     63.96 o
   8  10   0      437.11      404.18     43.63 o
   9  10   0       84.54       70.02     21.14 o
  10  10   0       78.15       32.81     31.32 o
   1  11   0      164.71      154.16     14.65 o
   2  11   0      812.34      818.49     27.33 o
   3  11   0      252.78      237.53     14.64 o
   4  11   0      260.10      254.45     47.60 o
   5  11   0      356.90      360.75     46.06 o
   6  11   0      389.36      417.70     28.48 o
   7  11   0       57.61       72.45     19.71 o
   8  11   0      154.38      146.33     24.01 o
   9  11   0      344.42      310.58     45.07 o
   0  12   0     1394.19     1455.20     67.61 o
   1  12   0      979.43     1019.05     39.73 o
   2  12   0        4.90      -11.05     11.05 o
   3  12   0     1068.96     1102.62     41.57 o
   4  12   0      968.39      957.50     39.43 o
   5  12   0       32.33       25.31     16.60 o
   6  12   0       22.40       35.07     17.62 o
   7  12   0      472.99      505.23     34.18 o
   8  12   0      243.43      280.94     42.64 o
   1  13   0       93.62       73.43     18.34 o
   2  13   0       90.05       73.27     19.71 o
   3  13   0       35.43       24.77     23.53 o
   4  13   0       16.35       30.08     25.41 o
   5  13   0        5.71       50.08     25.91 o
   7  13   0       43.34       76.24     33.65 o
   0  14   0      315.78      272.21     36.43 o
   1  14   0      439.37      454.11     30.78 o
   2  14   0        3.63       -7.02     15.80 o
   3  14   0      668.26      723.75     55.44 o
   4  14   0      824.71      931.48     62.74 o
   1  15   0        1.31       -0.64     17.38 o
 -13   1   1        0.05      -15.58     15.58 o
 -12   1   1      483.40      441.13     30.75 o
 -11   1   1     1425.89     1390.65    108.43 o
 -10   1   1     1265.64     1131.19     41.66 o
  -9   1   1      427.31      428.32     32.02 o
  -8   1   1     2439.09     2487.50     48.85 o
  -7   1   1     4048.82     4095.60     59.44 o
  -6   1   1     1869.69     1818.26     30.10 o
  -5   1   1     4952.96     5107.39     68.92 o
  -4   1   1     8966.73     8657.76    110.38 o
  -3   1   1     5738.15     5575.47     71.71 o
  -2   1   1      990.12      990.78     17.98 o
  -1   1   1     3681.95     3828.41     69.00 o
   0   1   1     8603.44     7816.98    781.73 o
   1   1   1     6473.11     6793.22    170.90 o
   2   1   1    10673.69    11479.40    164.73 o
   3   1   1     1772.31     1630.04     39.83 o
   4   1   1    19457.48    20139.43    250.00 o
   5   1   1      742.50      818.80     21.09 o
   6   1   1     2849.03     2822.50     43.75 o
   7   1   1     3389.72     3448.93     52.95 o
   8   1   1     1137.32     1141.90     30.45 o
   9   1   1      568.17      576.79     29.17 o
  10   1   1     2329.48     2355.03     65.25 o
  11   1   1     1486.17     1482.99     51.47 o
  12   1   1       32.25       21.47     28.54 o
  13   1   1      170.78      153.52     24.53 o
 -13   2   1       11.98       18.79     18.52 o
 -12   2   1       38.96       60.65     18.09 o
 -11   2   1       30.47       35.03     19.56 o
 -10   2   1      365.04      326.79     24.05 o
  -9   2   1      181.92      203.10     24.35 o
  -8   2   1        0.33        0.81      8.00 o
  -7   2   1       26.76       28.22     12.49 o
  -6   2   1       56.04      100.26      6.88 o
  -5   2   1       97.99       76.02      7.33 o
  -4   2   1     1063.47     1095.43     18.68 o
  -3   2   1      506.94      507.34     10.15 o
  -2   2   1       37.59       31.47      4.26 o
  -1   2   1     2820.00     2701.23     40.60 o
   0   2   1     6678.29     6773.54     97.14 o
   1   2   1        4.56        5.40      2.26 o
   2   2   1    21141.35    21972.01    311.63 o
   3   2   1     5007.83     5332.18     69.96 o
   4   2   1      268.78      362.34     12.16 o
   5   2   1     4927.26     5257.76     72.04 o
   6   2   1       23.24       28.57      6.10 o
   7   2   1       11.67       -2.58      6.24 o
   8   2   1        6.69        3.23      8.65 o
   9   2   1       91.14       71.21     11.49 o
  10   2   1       93.82       73.49     16.37 o
  11   2   1        5.40        2.68     15.14 o
  12   2   1       20.33       16.10     25.02 o
  13   2   1       75.95       70.24     31.92 o
 -13   3   1       17.72       18.34     18.46 o
 -12   3   1      220.18      186.85     23.50 o
 -11   3   1      479.71      471.17     30.32 o
 -10   3   1       90.94       80.26     17.07 o
  -9   3   1      253.42      229.56     20.33 o
  -8   3   1     2114.52     1963.82     42.57 o
  -7   3   1     1293.49     1233.69     43.70 o
  -6   3   1      113.96      114.85      7.40 o
  -5   3   1      636.36      646.90     14.44 o
  -4   3   1     2213.09     2142.14     32.04 o
  -3   3   1     1033.23      943.20     16.26 o
  -2   3   1     4806.80     4958.00     63.85 o
  -1   3   1     6230.73     5913.72     86.46 o
   0   3   1     3702.55     3730.45     56.40 o
   1   3   1     5747.60     5740.46     73.50 o
   2   3   1      454.37      452.93     12.38 o
   3   3   1     5991.19     6071.69     69.94 o
   4   3   1     4836.78     5165.39     61.32 o
   5   3   1     2018.30     1860.71     84.64 o
   6   3   1      351.06      341.35     13.43 o
   7   3   1     1621.96     1494.15     29.17 o
   8   3   1     1288.40     1277.11     32.90 o
   9   3   1        0.18       17.16      9.98 o
  10   3   1      660.13      736.00     39.26 o
  11   3   1      286.38      315.17     26.30 o
  12   3   1       22.09       21.19     26.31 o
 -12   4   1      186.46      177.14     23.43 o
 -11   4   1        6.20       -7.26     14.21 o
 -10   4   1      569.11      519.38     29.84 o
  -9   4   1     1396.05     1424.89     36.71 o
  -8   4   1       10.57       -4.70      8.19 o
  -7   4   1       42.42       35.60      8.91 o
  -6   4   1     2494.60     2367.39     38.39 o
  -5   4   1     2774.11     2753.19     36.56 o
  -4   4   1      386.85      412.67     11.09 o
  -3   4   1      598.11      558.26     10.85 o
  -2   4   1     5987.21     5776.88     74.72 o
  -1   4   1     1869.02     1921.24     32.40 o
   0   4   1     3406.21     3557.69     55.52 o
   1   4   1     3947.35     3920.37     56.01 o
   2   4   1     4780.69     4596.38     54.04 o
   3   4   1     1314.10     1289.57     21.07 o
   4   4   1     1404.81     1347.77     20.33 o
   5   4   1     7480.29     7312.96     86.01 o
   6   4   1     1695.27     1727.53     36.96 o
   7   4   1      108.40      101.27     10.88 o
   8   4   1      450.26      433.85     19.80 o
   9   4   1     1446.72     1446.26     37.64 o
  10   4   1      169.51      148.96     20.30 o
  11   4   1      207.59      184.30     34.65 o
  12   4   1      447.70      340.81     44.72 o
 -12   5   1       72.84       44.92     28.09 o
 -11   5   1      234.24      191.00     26.56 o
 -10   5   1      262.44      268.05     23.99 o
  -9   5   1      357.99      332.60     18.90 o
  -8   5   1      293.12      271.06     16.45 o
  -7   5   1      288.08      291.30     13.14 o
  -6   5   1        9.96       -1.66      5.80 o
  -5   5   1       36.09       46.58      5.33 o
  -4   5   1      224.21      205.21     13.64 o
  -3   5   1       23.25       10.87      3.11 o
  -2   5   1        0.37       -3.45      3.45 o
  -1   5   1      779.02      791.10     61.81 o
   0   5   1     7482.31     7438.53    110.68 o
   1   5   1     8034.77     8536.74    109.52 o
   2   5   1      189.86      270.65     16.39 o
   3   5   1      901.89      816.95     24.70 o
   4   5   1      232.65      223.39      7.99 o
   5   5   1      313.32      337.40     11.29 o
   6   5   1       12.10       14.32      6.43 o
   7   5   1      449.74      462.82     19.47 o
   8   5   1       44.51       56.73     14.54 o
   9   5   1      576.86      530.53     33.68 o
  10   5   1      526.59      520.33     31.72 o
  11   5   1      107.16      142.16     33.26 o
  12   5   1       14.74       66.66     29.29 o
 -12   6   1       94.46       77.04     32.41 o
 -11   6   1       20.73       -4.02     24.87 o
 -10   6   1      744.62      739.24     55.44 o
  -9   6   1     1812.14     1796.25     44.10 o
  -8   6   1      104.87       87.25     12.18 o
  -7   6   1      289.62      303.60     16.60 o
  -6   6   1     3560.07     3592.05     63.50 o
  -5   6   1     1589.73     1550.32     27.93 o
  -4   6   1       17.20       11.04      6.77 o
  -3   6   1     1712.72     1630.77     27.51 o
  -2   6   1     7260.52     7125.20    107.84 o
  -1   6   1     1378.52     1272.56     22.50 o
   0   6   1      344.82      365.98     13.54 o
   1   6   1     9584.10     9492.08    108.75 o
   2   6   1     6359.97     6373.85     84.68 o
   3   6   1     1809.11     1974.30     28.01 o
   4   6   1     1096.44     1098.99     21.26 o
   5   6   1     3919.71     3971.75     58.40 o
   6   6   1     3363.43     3440.55     62.43 o
   7   6   1      231.81      238.04     19.91 o
   8   6   1     1312.65     1270.94     44.15 o
   9   6   1     2774.20     2800.39     74.81 o
  10   6   1      494.67      439.68    101.21 o
  11   6   1       51.87       47.55     28.34 o
 -11   7   1       50.68       71.72     30.77 o
 -10   7   1        0.65       -9.88     15.43 o
  -9   7   1       85.57       64.71     18.64 o
  -8   7   1       73.17       79.77     25.81 o
  -7   7   1      732.07      677.45     30.70 o
  -6   7   1        8.72       -4.61      6.88 o
  -5   7   1       49.28       44.12      7.65 o
  -4   7   1      905.20      905.65     20.10 o
  -3   7   1      929.86      991.27     30.12 o
  -2   7   1       82.67       66.11      6.80 o
  -1   7   1     1861.96     1935.76     31.90 o
   0   7   1        8.24       -3.35      7.22 o
   1   7   1        4.73       -4.44      4.62 o
   2   7   1       13.59       16.86      5.53 o
   3   7   1       13.69        6.61      4.59 o
   4   7   1       34.05       21.11      9.30 o
   5   7   1      117.19       91.84     15.40 o
   6   7   1      350.41      342.76     22.62 o
   7   7   1     1224.12     1264.61     43.21 o
   8   7   1        7.12       13.64     14.03 o
   9   7   1      156.00      165.25     22.17 o
  10   7   1        0.86       -7.22     15.79 o
  11   7   1        0.73      -14.34     26.36 o
 -11   8   1       38.66        8.44     30.77 o
 -10   8   1      563.99      581.47     88.73 o
  -9   8   1      716.03      690.82     36.10 o
  -8   8   1      301.56      294.31     24.28 o
  -7   8   1      980.82     1004.35     38.52 o
  -6   8   1      494.16      511.11     26.70 o
  -5   8   1      185.40      187.57     11.39 o
  -4   8   1      575.05      557.31     14.64 o
  -3   8   1     1550.78     1572.42     29.14 o
  -2   8   1     1094.26     1064.87     22.57 o
  -1   8   1      412.84      339.45     13.05 o
   0   8   1      192.91      229.45     18.53 o
   1   8   1     4484.29     4566.41     65.66 o
   2   8   1     7105.92     7189.27    113.53 o
   3   8   1     1919.69     1893.18     44.42 o
   4   8   1      159.34      148.59     20.74 o
   5   8   1     1956.22     1917.69     41.81 o
   6   8   1     2672.70     2730.15    115.88 o
   7   8   1      366.48      361.97     25.10 o
   8   8   1      427.15      414.01     28.21 o
   9   8   1      623.14      597.93     35.33 o
  10   8   1      205.94      208.60     25.96 o
  11   8   1        1.50       -0.36     19.62 o
 -10   9   1       37.20       28.27     24.74 o
  -9   9   1       35.82       23.53     17.68 o
  -8   9   1      429.74      432.45     40.53 o
  -7   9   1      130.38      136.63     19.35 o
  -6   9   1      282.58      290.87     22.00 o
  -5   9   1        6.06       -7.15      9.42 o
  -4   9   1        5.79        9.40      7.65 o
  -3   9   1      185.71      217.64     21.63 o
  -2   9   1      244.34      249.48     20.50 o
  -1   9   1       87.78       80.98     10.82 o
   0   9   1      528.21      569.43     25.90 o
   1   9   1      147.11      187.92     11.77 o
   2   9   1      214.49      216.03     16.00 o
   3   9   1      827.62      898.10     22.44 o
   4   9   1      110.28      127.27     18.45 o
   5   9   1       59.74       44.03     17.55 o
   6   9   1      145.17      122.68     22.56 o
   7   9   1       53.08      105.59     21.12 o
   8   9   1       58.74       46.28     17.94 o
   9   9   1        1.88       -7.34     16.95 o
  10   9   1       85.37       75.33     21.74 o
 -10  10   1      259.94      279.73     29.87 o
  -9  10   1      279.44      309.75     29.04 o
  -8  10   1      278.24      191.22     35.86 o
  -7  10   1      189.22      186.33     22.11 o
  -6  10   1      166.59      194.38     24.89 o
  -5  10   1      425.00      488.79     31.42 o
  -4  10   1      147.57      141.70     14.02 o
  -3  10   1      254.07      260.57     20.68 o
  -2  10   1      167.28      170.68     12.09 o
  -1  10   1      124.50      142.42     13.49 o
   0  10   1      116.47      117.54     12.88 o
   1  10   1     1203.36     1277.64     91.58 o
   2  10   1     1247.94     1390.52     34.55 o
   3  10   1      133.95      112.19     12.90 o
   4  10   1      376.91      388.30     19.21 o
   5  10   1      974.04     1045.18     39.61 o
   6  10   1     1294.31     1305.57     46.32 o
   7  10   1       45.19       27.53     16.85 o
   8  10   1      260.38      291.71     27.42 o
   9  10   1      166.26      115.74     24.20 o
  10  10   1       57.90       31.57     33.60 o
  -9  11   1       51.68       77.63     22.72 o
  -8  11   1      529.44      517.76     34.53 o
  -7  11   1      640.33      783.70     63.16 o
  -6  11   1       73.91       90.53     22.04 o
  -5  11   1      176.62      196.05     21.17 o
  -4  11   1     1516.85     1597.09     39.56 o
  -3  11   1     1242.72     1304.98     39.64 o
  -2  11   1        3.19        2.87     14.98 o
  -1  11   1      367.79      378.62     19.51 o
   0  11   1     1462.58     1437.00     42.58 o
   1  11   1      141.58      148.76     17.71 o
   2  11   1      305.18      343.88     23.45 o
   3  11   1     1396.61     1400.64     48.37 o
   4  11   1      976.18     1024.96     40.32 o
   5  11   1        4.17       -7.88     14.18 o
   6  11   1      145.49      113.26     20.13 o
   7  11   1      950.50     1028.61     44.50 o
   8  11   1      227.11      267.27     28.51 o
   9  11   1        9.39      -26.61     26.61 o
  -8  12   1       58.84       64.68     31.52 o
  -7  12   1       17.34        2.65     17.56 o
  -6  12   1      153.72      142.61     22.31 o
  -5  12   1      121.49      103.24     28.69 o
  -4  12   1       69.12       49.29     24.32 o
  -3  12   1      367.76      359.08     26.09 o
  -2  12   1      736.47      724.50     32.40 o
  -1  12   1      156.01      142.21     16.04 o
   0  12   1      100.67       73.40     16.92 o
   1  12   1      889.65      836.67     36.00 o
   2  12   1      458.13      444.96     36.76 o
   3  12   1       65.36       42.45     33.31 o
   4  12   1       59.39       68.72     17.50 o
   5  12   1      253.08      304.85     25.95 o
   6  12   1      272.99      297.29     27.57 o
   7  12   1       13.47       10.87     19.10 o
   8  12   1      191.39      175.91     38.67 o
  -6  13   1        0.37       -2.28     24.87 o
  -5  13   1       11.54       31.22     26.51 o
  -4  13   1      576.08      583.88     48.25 o
  -3  13   1      298.71      307.28     26.30 o
  -2  13   1       34.66       57.19     14.38 o
  -1  13   1      710.33      721.99     35.59 o
   0  13   1     1129.23     1167.64     44.47 o
   1  13   1      258.26      249.82     24.08 o
   2  13   1       58.80       40.27     17.38 o
   3  13   1      360.07      360.35     62.34 o
   4  13   1      337.82      311.32     38.32 o
   5  13   1      150.14      175.60     24.22 o
   6  13   1        2.92        0.79     26.51 o
   7  13   1      369.61      390.19     47.60 o
  -3  14   1        1.57       10.87     24.02 o
  -2  14   1        7.52       -2.68     20.70 o
  -1  14   1        0.01      -13.66     17.55 o
   0  14   1        6.14       -2.31     16.90 o
   1  14   1       26.47        7.37     17.48 o
   2  14   1       31.11       53.35     21.74 o
   3  14   1        0.53       53.86     27.05 o
  -1  15   1       39.97       -6.15     24.27 o
   0  15   1      169.84      167.49     52.61 o
   1  15   1       71.25       76.44     21.37 o
 -13   0   2        1.88       26.41     25.36 o
 -12   0   2      580.09      551.56     47.85 o
 -11   0   2     1049.36     1080.39     60.41 o
 -10   0   2       40.76       39.56     20.70 o
  -9   0   2        7.41        2.53     15.49 o
  -8   0   2     1506.02     1467.85     62.54 o
  -7   0   2     6648.47     6298.04    121.03 o
  -6   0   2      422.96      434.32     27.35 o
  -5   0   2     2841.33     2462.42     51.10 o
  -4   0   2     3325.21     3047.60     59.41 o
  -3   0   2       45.50       38.86      4.69 o
  -2   0   2      102.98       90.90      5.17 o
  -1   0   2    25348.67    25035.68    611.92 o
   0   0   2    39013.25    40668.64   1002.71 o
   1   0   2      249.51      298.86     14.00 o
   2   0   2    15803.30    16542.21    597.35 o
   3   0   2    21695.62    23351.11    529.75 o
   4   0   2    13199.66    14397.10    256.32 o
   5   0   2     1017.50     1012.46     29.09 o
   6   0   2      601.18      611.87     23.53 o
   7   0   2     4837.74     5291.13    107.71 o
   8   0   2      221.37      267.72     40.80 o
   9   0   2       55.70       66.28     14.05 o
  10   0   2      793.14      883.14     53.71 o
  11   0   2      950.81      958.24     58.57 o
  12   0   2       19.83       -9.58     22.24 o
  13   0   2      165.36      152.33     35.24 o
 -13   1   2       17.12       19.54     17.44 o
 -12   1   2        2.94       24.12     16.39 o
 -11   1   2       65.37       32.94     27.52 o
 -10   1   2      154.18      130.94     21.79 o
  -9   1   2       28.19       24.28     12.49 o
  -8   1   2      548.26      601.72     55.39 o
  -7   1   2      350.62      354.63     15.07 o
  -6   1   2      251.25      290.44      9.96 o
  -5   1   2      135.59      176.27      9.51 o
  -4   1   2      550.04      581.36     11.43 o
  -3   1   2      942.35      950.82     18.73 o
  -2   1   2      733.52      806.75     17.49 o
  -1   1   2     3937.85     4038.20     72.23 o
   0   1   2     1688.09     1614.57     31.62 o
   1   1   2     3816.49     3941.60     59.38 o
   2   1   2     1996.09     2110.48     31.00 o
   3   1   2      464.59      488.36     11.28 o
   4   1   2      367.02      471.17     31.72 o
   5   1   2      747.74      889.33     18.99 o
   6   1   2        5.44       19.47      6.54 o
   7   1   2       15.85       24.40      7.65 o
   8   1   2      290.75      299.49     14.07 o
   9   1   2       60.94       69.18     11.48 o
  10   1   2      226.74      210.40     23.01 o
  11   1   2       58.12       34.46     17.00 o
  12   1   2       50.14       48.59     31.05 o
 -13   2   2        9.49        0.74     16.99 o
 -12   2   2      337.44      285.58     33.33 o
 -11   2   2      520.00      587.11     32.81 o
 -10   2   2        9.25       -5.90     11.99 o
  -9   2   2      756.56      722.79     31.75 o
  -8   2   2     1846.82     1865.85     40.23 o
  -7   2   2     5369.12     5399.29     88.78 o
  -6   2   2      648.53      740.04     15.91 o
  -5   2   2      542.77      433.18     10.58 o
  -4   2   2     4860.18     4817.18     80.22 o
  -3   2   2     3754.64     3707.67     58.21 o
  -2   2   2     5770.06     6140.16     78.12 o
  -1   2   2     1950.50     1864.50     29.80 o
   0   2   2     1076.64      955.16     17.53 o
   1   2   2     4073.44     4345.88     56.50 o
   2   2   2     8146.33     8315.13    104.88 o
   3   2   2     7757.44     7554.95     97.43 o
   4   2   2     1541.48     1542.65     25.96 o
   5   2   2      485.26      517.99     16.64 o
   6   2   2     2089.71     2052.22     35.03 o
   7   2   2     4154.47     4121.44     62.04 o
   8   2   2      936.27      986.58     24.30 o
   9   2   2       32.71       22.29     10.32 o
  10   2   2      553.97      586.00     56.91 o
  11   2   2      839.32      844.09     39.42 o
  12   2   2       54.92       61.40     29.14 o
 -13   3   2       87.67       65.77     35.66 o
 -12   3   2      110.51      114.71     21.46 o
 -11   3   2      228.39      200.99     22.93 o
 -10   3   2      658.40      716.23     33.68 o
  -9   3   2        7.52        8.58     11.78 o
  -8   3   2      609.71      620.56     22.17 o
  -7   3   2     1504.99     1731.97     69.74 o
  -6   3   2     3331.83     3423.27     59.66 o
  -5   3   2      474.09      422.21     11.90 o
  -4   3   2     1653.51     1734.77     26.65 o
  -3   3   2     1403.73     1322.98     18.76 o
  -2   3   2       10.28        9.67      2.82 o
  -1   3   2     6163.61     6296.77     92.22 o
   0   3   2     6621.31     6895.59    100.83 o
   1   3   2     1612.86     1461.87     22.70 o
   2   3   2      184.34      183.65      7.25 o
   3   3   2     1861.49     2008.04     30.56 o
   4   3   2      519.57      554.31     13.68 o
   5   3   2      173.85      147.99      8.75 o
   6   3   2     1280.47     1227.65     25.05 o
   7   3   2      351.98      326.53     16.29 o
   8   3   2      275.35      268.86     18.76 o
   9   3   2      104.56      115.06     21.06 o
  10   3   2      429.47      397.99     25.16 o
  11   3   2      105.19       89.49     30.03 o
  12   3   2      209.04      185.94     37.77 o
 -13   4   2       48.02        7.05     24.77 o
 -12   4   2      117.19      126.96     22.00 o
 -11   4   2      160.97      160.70     26.75 o
 -10   4   2       14.68        9.66     17.22 o
  -9   4   2      533.14      477.05     48.54 o
  -8   4   2      328.43      338.40     19.82 o
  -7   4   2       72.10       81.86     18.22 o
  -6   4   2       67.04       71.79      8.94 o
  -5   4   2       58.28       49.16      4.74 o
  -4   4   2     1582.09     1533.91     22.39 o
  -3   4   2     2522.17     2578.42     33.19 o
  -2   4   2      266.37      207.36      7.43 o
  -1   4   2     2249.62     2169.55     36.02 o
   0   4   2       82.25      140.47      7.18 o
   1   4   2       70.85       91.07      5.54 o
   2   4   2      137.91      110.93      5.17 o
   3   4   2      367.17      340.18      8.28 o
   4   4   2       37.85       40.95      3.97 o
   5   4   2      692.67      690.57     17.17 o
   6   4   2      629.99      654.84     24.72 o
   7   4   2      446.12      407.47     15.67 o
   8   4   2      772.89      773.49     26.03 o
   9   4   2       11.07        0.54     12.59 o
  10   4   2      494.45      553.83     77.83 o
  11   4   2      588.09      511.06     48.64 o
  12   4   2      157.77      147.22     34.94 o
 -12   5   2      116.18       86.76     21.13 o
 -11   5   2      247.62      291.03     26.31 o
 -10   5   2     1358.81     1427.85     67.61 o
  -9   5   2     1422.69     1490.53     38.52 o
  -8   5   2       23.87       13.83     10.95 o
  -7   5   2      640.63      675.47     29.12 o
  -6   5   2     7027.87     7093.48    112.99 o
  -5   5   2     1647.33     1636.12     29.11 o
  -4   5   2       52.31       65.55      5.23 o
  -3   5   2      924.54      991.20     18.55 o
  -2   5   2     7701.80     7578.15     97.59 o
  -1   5   2      576.92      615.51     16.70 o
   0   5   2     3897.47     4241.06     57.03 o
   1   5   2    15436.35    16351.68    203.82 o
   2   5   2     5837.48     5924.33     69.96 o
   3   5   2      215.39      191.56      7.97 o
   4   5   2     3508.86     3486.29     50.74 o
   5   5   2     5058.49     5135.83     84.22 o
   6   5   2     2327.79     2288.83     45.94 o
   7   5   2        0.58       -4.39      7.92 o
   8   5   2      194.76      222.10     20.58 o
   9   5   2      253.57      247.22     47.33 o
  10   5   2       49.46       46.26     17.44 o
  11   5   2       28.00       24.92     27.85 o
  12   5   2      251.91      185.79     39.06 o
 -12   6   2       20.13      -12.86     25.86 o
 -11   6   2        1.53        6.20     24.47 o
 -10   6   2       31.11       62.91     19.56 o
  -9   6   2       52.75       50.61     12.03 o
  -8   6   2      312.68      320.83     20.21 o
  -7   6   2      241.09      229.84     12.70 o
  -6   6   2      237.20      231.09     17.92 o
  -5   6   2        5.02        7.56      5.85 o
  -4   6   2      155.59      170.84      8.38 o
  -3   6   2     1294.64     1246.44     22.86 o
  -2   6   2     2732.43     2879.40     42.38 o
  -1   6   2      286.79      321.06     12.54 o
   0   6   2       15.06        5.49      6.53 o
   1   6   2      269.57      235.98      9.76 o
   2   6   2      482.94      538.86     10.78 o
   3   6   2      518.07      555.06     12.18 o
   4   6   2       95.91       80.21      9.16 o
   5   6   2      114.95       99.62     13.68 o
   6   6   2      156.91      161.04     12.98 o
   7   6   2       64.38       74.69     25.14 o
   8   6   2      481.29      503.14     29.28 o
   9   6   2        0.81      -13.56     13.56 o
  10   6   2       48.78       78.54     20.00 o
  11   6   2       53.49       28.09     18.50 o
 -12   7   2        7.81       -6.70     28.49 o
 -11   7   2       63.91      105.58     33.11 o
 -10   7   2     1121.08     1043.96     65.37 o
  -9   7   2     1860.30     1867.20     46.02 o
  -8   7   2       71.91       53.21     11.77 o
  -7   7   2      123.52      139.65     13.48 o
  -6   7   2     3016.04     2984.14     57.11 o
  -5   7   2     2189.89     2144.64     37.07 o
  -4   7   2       33.75       34.66      5.89 o
  -3   7   2     3449.55     3438.41     50.76 o
  -2   7   2     8292.08     7873.92    119.74 o
  -1   7   2       88.14      103.25      7.42 o
   0   7   2     1276.83     1123.55     26.26 o
   1   7   2     4705.03     4848.56     79.09 o
   2   7   2     4765.56     4759.08     59.85 o
   3   7   2       74.17       75.13      7.74 o
   4   7   2      337.16      326.65     15.65 o
   5   7   2     2210.45     2213.45     57.54 o
   6   7   2      511.91      515.03     21.01 o
   7   7   2      159.28      184.34     20.00 o
   8   7   2      522.86      513.32     30.72 o
   9   7   2      487.29      547.65     33.18 o
  10   7   2        2.31        2.18     16.75 o
  11   7   2      122.38      119.53     32.09 o
 -11   8   2       86.96      149.75     36.63 o
 -10   8   2        3.92        0.26     16.29 o
  -9   8   2        1.83       -6.60     22.68 o
  -8   8   2       86.38       85.13     17.64 o
  -7   8   2       10.52       -0.63      9.71 o
  -6   8   2      228.90      210.31     14.71 o
  -5   8   2      659.48      652.81     22.42 o
  -4   8   2        4.93        8.27      6.59 o
  -3   8   2      411.72      402.19     16.79 o
  -2   8   2      553.42      505.87     17.76 o
  -1   8   2     1807.21     1792.92     31.34 o
   0   8   2      216.50      202.80     12.61 o
   1   8   2        1.80        4.63      7.42 o
   2   8   2      436.34      468.91     16.03 o
   3   8   2       81.09      100.81      9.18 o
   4   8   2       31.81       19.52     10.05 o
   5   8   2      509.58      536.82     25.98 o
   6   8   2        3.56       23.79     12.97 o
   7   8   2       13.31       13.17     13.89 o
   8   8   2       11.59       10.46     15.06 o
   9   8   2        3.03        7.24     30.95 o
  10   8   2       57.93       39.95     19.34 o
  11   8   2       36.03        3.58     19.27 o
 -10   9   2      205.86      178.44     29.93 o
  -9   9   2      311.09      346.51     28.79 o
  -8   9   2        0.33       14.89     15.22 o
  -7   9   2      686.31      743.71     34.41 o
  -6   9   2      693.22      658.79     30.85 o
  -5   9   2     1376.82     1386.87     34.60 o
  -4   9   2        1.07        0.44      7.09 o
  -3   9   2     3191.49     3205.09     50.58 o
  -2   9   2     1909.95     2003.88     35.49 o
  -1   9   2       44.67       45.88      9.76 o
   0   9   2      370.84      347.72     16.78 o
   1   9   2     1312.91     1335.86     32.70 o
   2   9   2     1951.75     1969.74     36.65 o
   3   9   2       34.78       46.36     10.31 o
   4   9   2      258.60      278.54     16.36 o
   5   9   2      812.51      819.50     26.80 o
   6   9   2      601.40      574.64     57.85 o
   7   9   2       93.48       66.46     17.62 o
   8   9   2      155.24      167.22     22.86 o
   9   9   2      337.60      288.82     28.40 o
  10   9   2       32.87       28.88     19.75 o
 -10  10   2      113.61      133.17     43.80 o
  -9  10   2      147.19      120.78     22.80 o
  -8  10   2      873.68      982.78     42.85 o
  -7  10   2      427.44      411.47     28.17 o
  -6  10   2       83.55       70.69     16.58 o
  -5  10   2      830.66      856.55     27.44 o
  -4  10   2      398.23      412.70     23.25 o
  -3  10   2      140.01      132.37     15.81 o
  -2  10   2      689.94      686.96     23.51 o
  -1  10   2      387.91      386.12     18.76 o
   0  10   2       10.07        2.45      9.57 o
   1  10   2       72.27       81.25     11.71 o
   2  10   2      569.26      568.74     27.50 o
   3  10   2      945.42      973.96     29.24 o
   4  10   2      536.71      561.08     27.43 o
   5  10   2       31.90       39.15     15.26 o
   6  10   2      468.65      483.37     30.24 o
   7  10   2      558.22      590.91     33.81 o
   8  10   2      161.09      160.70     23.82 o
   9  10   2        7.92       13.88     19.04 o
  -9  11   2      326.13      244.87     39.31 o
  -8  11   2        0.39       -7.96     16.91 o
  -7  11   2      409.61      396.86     29.32 o
  -6  11   2      143.97      147.27     20.34 o
  -5  11   2      196.99      182.22     30.28 o
  -4  11   2       15.37       12.16     23.06 o
  -3  11   2      719.15      724.48     50.70 o
  -2  11   2      387.45      457.35     23.25 o
  -1  11   2       40.51       42.83     11.55 o
   0  11   2       36.48       62.65     12.49 o
   1  11   2      985.76     1025.78     31.21 o
   2  11   2      856.40      790.97     33.75 o
   3  11   2       43.71       34.09     11.96 o
   4  11   2      338.56      378.43     20.83 o
   5  11   2      195.26      236.96     23.53 o
   6  11   2      118.96      131.35     40.70 o
   7  11   2       38.61       53.10     19.83 o
   8  11   2       37.62       37.65     20.28 o
   9  11   2      123.01      124.89     37.18 o
  -8  12   2      818.92      907.16     62.64 o
  -7  12   2      291.90      285.11     39.76 o
  -6  12   2        0.03       26.95     25.27 o
  -5  12   2      265.83      295.29     37.53 o
  -4  12   2      558.46      669.36     33.63 o
  -3  12   2       19.37       -1.45     18.09 o
  -2  12   2      596.71      574.10     25.09 o
  -1  12   2      603.42      643.38     26.08 o
   0  12   2      584.62      590.45     25.20 o
   1  12   2      169.76      193.28     20.86 o
   2  12   2      530.20      563.03     34.13 o
   3  12   2     1457.32     1398.69     47.82 o
   4  12   2      454.32      441.93     23.53 o
   5  12   2       24.08       29.92     17.54 o
   6  12   2      205.10      235.78     26.51 o
   7  12   2      175.57      135.16     34.84 o
   8  12   2       10.10      -13.30     27.90 o
  -6  13   2       21.32       29.78     27.90 o
  -5  13   2        0.24      -11.27     23.92 o
  -4  13   2        4.40       10.67     21.54 o
  -3  13   2       11.71       -8.31     15.94 o
  -2  13   2       29.93       13.58     16.88 o
  -1  13   2        0.10      -11.42     12.05 o
   0  13   2       26.04       52.52     16.92 o
   1  13   2      203.10      183.60     22.40 o
   2  13   2      154.04      188.30     22.04 o
   3  13   2       50.19       41.21     17.30 o
   4  13   2        1.16      -12.81     22.98 o
   5  13   2       21.90        4.65     19.63 o
   6  13   2        0.44      -24.12     26.36 o
  -3  14   2       34.22       23.24     26.03 o
  -2  14   2      282.18      248.02     26.87 o
  -1  14   2      530.05      523.76     36.88 o
   0  14   2      322.79      335.99     27.86 o
   1  14   2       44.51       50.48     18.55 o
   2  14   2      201.62      200.72     24.53 o
   3  14   2      629.10      542.68     50.43 o
   0  15   2        7.69       11.66     25.66 o
   1  15   2       31.25       76.89     20.93 o
   2  15   2       50.59       44.18     28.99 o
 -13   1   3       57.41       39.04     23.25 o
 -12   1   3      568.92      502.76     32.36 o
 -11   1   3      526.50      537.99     36.19 o
 -10   1   3      101.77       87.16     16.56 o
  -9   1   3     1471.56     1328.47     43.84 o
  -8   1   3     3267.97     3007.71    150.47 o
  -7   1   3      526.25      528.59     17.77 o
  -6   1   3      348.41      343.63     20.02 o
  -5   1   3     3215.74     3308.40     55.03 o
  -4   1   3     1656.14     1521.45     28.14 o
  -3   1   3     7911.47     8054.67    118.52 o
  -2   1   3     3545.74     3347.15     44.07 o
  -1   1   3    18715.02    19100.09    331.01 o
   0   1   3      560.03      501.54     13.85 o
   1   1   3        0.56       -2.11      2.46 o
   2   1   3     5491.43     5370.57     62.64 o
   3   1   3     7612.63     8098.52    185.59 o
   4   1   3     4252.26     4616.01     63.80 o
   5   1   3      287.21      334.15     15.56 o
   6   1   3     3554.90     3676.24     55.68 o
   7   1   3     2335.13     2390.30     43.04 o
   8   1   3      423.09      451.99     22.77 o
   9   1   3      166.96      169.78     13.03 o
  10   1   3     1220.78     1323.58     74.01 o
  11   1   3       95.09      130.84     20.68 o
  12   1   3       14.06        9.83     26.11 o
 -13   2   3        3.19       -1.62     23.95 o
 -12   2   3       25.20       15.88     15.92 o
 -11   2   3       37.81       13.25     14.81 o
 -10   2   3      443.39      418.04     26.95 o
  -9   2   3       25.56       22.10     12.25 o
  -8   2   3        4.58        7.18     10.28 o
  -7   2   3      429.34      404.13     16.49 o
  -6   2   3       10.84       12.43      5.81 o
  -5   2   3       24.81       42.47      6.11 o
  -4   2   3     2327.02     2509.83     43.15 o
  -3   2   3       22.09       11.68      3.85 o
  -2   2   3     3090.88     3029.37     46.70 o
  -1   2   3       39.22       30.11      3.70 o
   0   2   3      593.40      628.51     13.74 o
   1   2   3      567.45      585.74     20.33 o
   2   2   3       30.45       31.10      3.95 o
   3   2   3       92.71      108.71      6.00 o
   4   2   3     1906.39     2006.89     32.13 o
   5   2   3     1422.13     1419.74     44.71 o
   6   2   3      147.35      155.52      9.77 o
   7   2   3       82.60      117.92     11.72 o
   8   2   3      303.28      318.69     25.66 o
   9   2   3      323.29      332.30     19.01 o
  10   2   3       32.51       38.12     12.96 o
  11   2   3       37.06       31.92     26.36 o
  12   2   3        8.10       16.53     26.36 o
 -13   3   3       51.44       47.44     19.92 o
 -12   3   3       31.29       35.39     17.02 o
 -11   3   3       15.33        8.98     14.68 o
 -10   3   3       78.55       62.90     16.16 o
  -9   3   3     1767.77     1789.48     53.14 o
  -8   3   3     1637.97     1659.18     48.68 o
  -7   3   3     1646.84     1643.00     35.86 o
  -6   3   3      720.79      741.02     21.02 o
  -5   3   3     2307.62     2242.49     41.53 o
  -4   3   3     1163.86     1089.66     23.66 o
  -3   3   3       35.58       38.01      3.37 o
  -2   3   3      327.95      381.46     12.49 o
  -1   3   3     3048.40     3505.93     54.50 o
   0   3   3     1634.24     1708.95     29.90 o
   1   3   3        0.43       -0.21      2.99 o
   2   3   3     4345.15     4313.06     58.59 o
   3   3   3    15323.35    15908.15    177.24 o
   4   3   3     4765.61     5149.70     70.72 o
   5   3   3      125.47      119.22      8.15 o
   6   3   3     4752.13     4889.22     70.76 o
   7   3   3     3601.62     3710.04     57.99 o
   8   3   3     1014.48      954.44     24.52 o
   9   3   3        6.53       15.21     13.21 o
  10   3   3       14.72       10.95     14.45 o
  11   3   3       40.22       65.47     28.54 o
  12   3   3        7.78       -2.68     27.30 o
 -12   4   3       12.16       26.95     17.65 o
 -11   4   3      164.46      161.99     30.50 o
 -10   4   3      576.14      551.89     44.08 o
  -9   4   3      379.84      400.36     33.13 o
  -8   4   3       11.54       10.28      8.97 o
  -7   4   3     1107.96     1057.44     28.11 o
  -6   4   3     3177.90     3183.94     57.23 o
  -5   4   3     1553.41     1624.73     29.27 o
  -4   4   3      306.21      432.55     12.41 o
  -3   4   3      341.52      247.82      8.48 o
  -2   4   3     9916.58    10161.49    127.93 o
  -1   4   3      655.70      616.60     13.83 o
   0   4   3      124.48       98.51      6.66 o
   1   4   3     1446.07     1303.47     22.49 o
   2   4   3     1435.63     1291.67     38.91 o
   3   4   3       92.52       73.15      6.52 o
   4   4   3     4803.52     4740.24     66.13 o
   5   4   3     3197.30     3010.41     49.86 o
   6   4   3       69.20       65.21      8.20 o
   7   4   3      669.48      694.45     38.87 o
   8   4   3      430.99      465.99     26.91 o
   9   4   3      476.28      488.42     29.46 o
  10   4   3      118.87      101.70     19.64 o
  11   4   3      464.39      425.73     47.25 o
  12   4   3      201.59      156.75     38.17 o
 -12   5   3       32.96       36.97     27.82 o
 -11   5   3       28.20        5.22     16.28 o
 -10   5   3       11.08        7.49     14.36 o
  -9   5   3       90.07       79.73     27.60 o
  -8   5   3      353.36      372.21     15.82 o
  -7   5   3      294.04      283.17     15.75 o
  -6   5   3        4.50        5.15      6.43 o
  -5   5   3      299.54      264.95     16.96 o
  -4   5   3      366.36      324.97     10.47 o
  -3   5   3     1088.10     1148.33     20.84 o
  -2   5   3        4.09        2.53      3.65 o
  -1   5   3       57.53       85.18      6.23 o
   0   5   3     3159.00     3192.38     53.10 o
   1   5   3      788.39      886.39     18.26 o
   2   5   3      363.53      374.13     17.78 o
   3   5   3     2406.19     2409.33     38.35 o
   4   5   3      493.40      471.21     19.76 o
   5   5   3        0.61       -6.52      6.52 o
   6   5   3      485.70      443.28     16.27 o
   7   5   3      429.76      481.31     20.94 o
   8   5   3       22.52       24.07     17.75 o
   9   5   3      189.73      167.36     22.04 o
  10   5   3        2.86       -0.67     15.31 o
  11   5   3        7.68       18.49     17.97 o
  12   5   3        4.87       11.86     27.45 o
 -12   6   3       11.86        5.15     17.51 o
 -11   6   3      318.11      272.14     26.38 o
 -10   6   3      458.09      520.77     61.95 o
  -9   6   3      702.71      784.73     28.22 o
  -8   6   3       34.22       45.33      9.30 o
  -7   6   3      807.46      845.87     22.40 o
  -6   6   3     3705.51     3736.76     57.36 o
  -5   6   3      965.44      936.53     21.47 o
  -4   6   3      994.96      949.40     17.69 o
  -3   6   3     2967.55     2782.45     41.75 o
  -2   6   3     5859.62     5897.03     78.86 o
  -1   6   3       40.16       40.38      5.21 o
   0   6   3      613.10      544.46     16.79 o
   1   6   3     3459.04     3154.16     54.51 o
   2   6   3     3656.24     3428.02     51.03 o
   3   6   3      791.31      749.91     18.62 o
   4   6   3     2843.67     2682.89     50.84 o
   5   6   3     2228.61     2261.69     58.92 o
   6   6   3        2.73       -6.98      8.84 o
   7   6   3      920.85      970.52     37.48 o
   8   6   3     1322.56     1329.35     46.79 o
   9   6   3      937.51     1048.88     94.56 o
  10   6   3        0.32        4.70     16.59 o
  11   6   3      347.80      341.86     30.87 o
 -11   7   3       14.13       -7.05     26.80 o
 -10   7   3       19.54       14.58     15.48 o
  -9   7   3        1.43        7.27     10.95 o
  -8   7   3      227.89      220.13     17.15 o
  -7   7   3       13.95       18.59      8.33 o
  -6   7   3      248.70      254.46     13.14 o
  -5   7   3        0.53        5.58      6.68 o
  -4   7   3      393.10      359.53     13.63 o
  -3   7   3       15.23        5.79      5.71 o
  -2   7   3      285.19      307.27     11.50 o
  -1   7   3       87.21       89.80      7.18 o
   0   7   3      213.06      212.03     13.88 o
   1   7   3      770.74      777.55     24.23 o
   2   7   3      332.09      325.06     13.21 o
   3   7   3       37.14       43.51      7.63 o
   4   7   3       60.69       51.46     13.00 o
   5   7   3        1.28        9.93      8.70 o
   6   7   3       27.53       25.62     13.05 o
   7   7   3      291.18      313.51     32.98 o
   8   7   3        4.62        8.72     16.75 o
   9   7   3       11.80      -18.47     28.64 o
  10   7   3        5.97       -0.52     17.25 o
  11   7   3        4.40       17.54     18.83 o
 -11   8   3      229.50      234.58     42.04 o
 -10   8   3      611.66      708.17     56.69 o
  -9   8   3      248.15      223.51     23.79 o
  -8   8   3      118.87       95.83     13.98 o
  -7   8   3      647.26      710.89     22.13 o
  -6   8   3      869.69      927.27     23.76 o
  -5   8   3      230.77      243.79     12.86 o
  -4   8   3      182.01      189.37     13.10 o
  -3   8   3     1739.48     1692.84     30.72 o
  -2   8   3      218.73      222.59     10.71 o
  -1   8   3      560.83      578.93     19.69 o
   0   8   3     1123.92     1132.50     36.59 o
   1   8   3     2490.73     2440.93     47.59 o
   2   8   3      998.50     1017.47     23.69 o
   3   8   3      343.34      329.35     16.39 o
   4   8   3     1067.75     1010.99     28.61 o
   5   8   3     1393.94     1385.77     61.55 o
   6   8   3      380.69      391.84     28.24 o
   7   8   3       63.29       61.90     16.56 o
   8   8   3     1073.07     1124.27     44.94 o
   9   8   3      266.38      231.04     27.97 o
  10   8   3       40.56       40.07     20.52 o
 -10   9   3       12.88       -0.89     28.34 o
  -9   9   3       31.04       23.78     32.36 o
  -8   9   3       51.98       37.95     16.83 o
  -7   9   3       78.91       56.66     12.79 o
  -6   9   3       22.72       19.77      8.80 o
  -5   9   3      203.90      227.66     13.18 o
  -4   9   3      525.00      578.54     33.06 o
  -3   9   3      735.12      676.50     22.47 o
  -2   9   3       11.33       12.26     10.12 o
  -1   9   3      943.17      913.51     44.33 o
   0   9   3      666.51      574.01     21.22 o
   1   9   3      159.42      147.80     13.03 o
   2   9   3      428.10      408.32     19.27 o
   3   9   3      562.01      523.19     21.19 o
   4   9   3        9.58       12.10     11.43 o
   5   9   3      309.89      329.01     18.64 o
   6   9   3      207.74      209.58     21.80 o
   7   9   3       10.87       12.73     15.44 o
   8   9   3        0.26      -12.64     15.83 o
   9   9   3       50.15       50.95     21.79 o
  10   9   3      118.26      100.22     34.84 o
 -10  10   3      382.50      436.48     35.54 o
  -9  10   3      119.94       89.76     35.66 o
  -8  10   3        6.79        0.55     16.14 o
  -7  10   3      628.64      786.19     40.53 o
  -6  10   3      598.74      616.57     25.06 o
  -5  10   3      765.78      782.18     22.58 o
  -4  10   3       31.56       22.83     13.70 o
  -3  10   3      308.67      327.96     24.17 o
  -2  10   3       19.93       22.45      9.82 o
  -1  10   3      554.59      543.74     21.51 o
   0  10   3       57.96       55.13     13.11 o
   1  10   3      509.13      548.53     22.20 o
   2  10   3        4.36        7.96     10.37 o
   3  10   3       66.31       70.77     20.33 o
   4  10   3      651.37      694.54     25.88 o
   5  10   3      580.65      604.27     25.21 o
   6  10   3      317.42      322.17     52.59 o
   7  10   3      166.68      154.68     32.79 o
   8  10   3      678.02      746.29     43.21 o
   9  10   3       23.94        7.69     28.54 o
  -9  11   3       21.38       30.59     19.94 o
  -8  11   3       80.56       68.06     43.83 o
  -7  11   3        3.29        2.90     15.97 o
  -6  11   3        0.64       20.60     22.49 o
  -5  11   3      529.55      602.14     42.99 o
  -4  11   3     1684.08     1665.47     50.95 o
  -3  11   3      384.61      362.55     38.49 o
  -2  11   3      433.40      419.85     20.56 o
  -1  11   3     3045.46     2968.90     59.44 o
   0  11   3     2163.09     2101.70     47.35 o
   1  11   3       59.60       64.38     12.78 o
   2  11   3     1978.19     1890.70     55.16 o
   3  11   3     1322.59     1233.18     43.30 o
   4  11   3       93.08       60.16     18.22 o
   5  11   3       52.96       35.44     16.91 o
   6  11   3      331.65      384.83     29.49 o
   7  11   3      450.42      517.06     34.50 o
   8  11   3        3.89        4.81     26.85 o
  -7  12   3        6.39        3.23     25.07 o
  -6  12   3       58.89      127.22     30.87 o
  -5  12   3       49.56       39.57     17.26 o
  -4  12   3      166.72      156.94     20.80 o
  -3  12   3      498.68      533.44     38.94 o
  -2  12   3      528.36      533.16     30.18 o
  -1  12   3       87.04       87.96     14.36 o
   0  12   3      106.29      105.22     15.13 o
   1  12   3      676.67      714.50     52.69 o
   2  12   3      176.49      197.40     29.34 o
   3  12   3        8.43        3.28     14.90 o
   4  12   3       83.13      105.41     19.51 o
   5  12   3       53.06       53.02     26.53 o
   6  12   3        3.46       21.15     18.32 o
   7  12   3      303.48      222.27     38.96 o
  -5  13   3      402.60      425.98     44.42 o
  -4  13   3      795.55      805.17     39.23 o
  -3  13   3        1.53      -15.88     15.88 o
  -2  13   3      387.72      402.83     29.00 o
  -1  13   3     1165.08     1152.34     36.38 o
   0  13   3     1289.62     1228.62     37.74 o
   1  13   3        2.00        5.10     14.79 o
   2  13   3      474.03      454.46     48.84 o
   3  13   3      569.10      554.70     33.31 o
   4  13   3      155.87      186.98     34.55 o
   5  13   3        0.72      -17.57     24.52 o
   6  13   3      250.44      270.87     41.00 o
  -3  14   3        6.44      -17.43     17.43 o
  -2  14   3       96.98       90.99     21.95 o
  -1  14   3        0.00       28.56     20.60 o
   0  14   3       17.12       41.48     18.10 o
   1  14   3       17.14       22.56     17.94 o
   2  14   3        9.60        5.94     21.94 o
   3  14   3        5.45        5.20     18.17 o
  -2  15   3        7.16        5.06     31.57 o
   0  15   3      194.35      187.03     35.59 o
   1  15   3        3.23      -13.05     24.72 o
 -13   0   4      169.86      127.52     32.31 o
 -12   0   4      853.40      807.39     56.19 o
 -11   0   4      382.56      387.17     39.46 o
 -10   0   4      953.16      891.82     52.12 o
  -9   0   4       39.30       31.82     17.97 o
  -8   0   4     4335.92     4116.47    130.10 o
  -7   0   4      244.71      224.61     24.02 o
  -6   0   4     3484.99     3701.35    112.72 o
  -5   0   4    11198.00    11117.80    198.88 o
  -4   0   4     5445.46     5578.58    159.18 o
  -3   0   4     3977.61     3998.63     74.74 o
  -2   0   4     7056.99     7303.12    130.70 o
   0   0   4     8249.67     8137.73    206.74 o
   1   0   4     1475.38     1531.26     32.07 o
   4   0   4       31.67       37.93      7.62 o
   5   0   4     2343.93     2382.68     54.85 o
   6   0   4     3905.83     4171.44    106.72 o
   7   0   4     1389.49     1574.19     44.99 o
   8   0   4      138.28      128.60     17.70 o
   9   0   4      478.21      552.07     60.18 o
  10   0   4     1259.83     1231.78     65.37 o
  11   0   4      103.39      173.03     32.46 o
 -13   1   4       60.17       54.07     25.41 o
 -12   1   4        3.18        7.82     15.55 o
 -11   1   4      237.27      217.48     26.21 o
 -10   1   4       28.05       27.84     13.87 o
  -9   1   4        3.50       -2.75     15.26 o
  -8   1   4        1.52       12.45     10.14 o
  -7   1   4      329.00      298.64     24.57 o
  -6   1   4       62.66       70.30     13.63 o
  -5   1   4      347.84      351.98     12.29 o
  -4   1   4      122.00      122.04      7.02 o
  -3   1   4      194.69      194.92      7.90 o
  -2   1   4     1092.67     1131.89     18.00 o
  -1   1   4     2049.61     2234.37     35.86 o
   0   1   4      245.76      277.93      8.96 o
   1   1   4       12.95       13.21      3.85 o
   2   1   4      380.14      400.90      8.69 o
   3   1   4      538.30      560.42     11.38 o
   4   1   4        1.49        2.48      4.30 o
   5   1   4      178.02      178.30      9.42 o
   6   1   4      111.72      152.59     32.78 o
   7   1   4       42.94       57.23      9.04 o
   8   1   4       55.77       71.62     10.11 o
   9   1   4       33.78       30.24      9.92 o
  10   1   4       18.31       19.07     12.93 o
  11   1   4       18.74       23.53     24.72 o
  12   1   4      105.45       94.61     33.06 o
 -13   2   4      343.48      319.33     77.11 o
 -12   2   4      943.80      840.35     56.73 o
 -11   2   4       75.26       63.36     38.49 o
 -10   2   4      881.79      825.60     36.55 o
  -9   2   4     1515.34     1473.15     84.58 o
  -8   2   4     2153.50     2078.43     56.03 o
  -7   2   4      529.37      527.51     18.30 o
  -6   2   4     1367.57     1368.33     29.72 o
  -5   2   4     4351.04     4211.51     68.79 o
  -4   2   4     5207.71     5385.10     83.88 o
  -3   2   4     1069.63     1368.55     26.26 o
  -2   2   4      443.29      371.81     16.85 o
  -1   2   4     1428.73     1262.62     19.69 o
   0   2   4      179.71      145.65     10.40 o
   1   2   4     3984.94     4063.75     63.20 o
   2   2   4     2461.17     2312.95     36.71 o
   3   2   4     1015.44      871.18     15.09 o
   4   2   4       52.89       88.28      6.59 o
   5   2   4      424.72      388.77     14.55 o
   6   2   4     1934.37     1909.12     34.56 o
   7   2   4     1145.02     1156.87     34.79 o
   8   2   4      126.35      138.30     16.26 o
   9   2   4      222.33      246.06     17.59 o
  10   2   4      572.84      584.50     51.62 o
  11   2   4       85.62       95.95     31.52 o
  12   2   4      136.37      108.51     34.94 o
 -13   3   4      261.76      239.25     27.24 o
 -12   3   4        9.61       18.36     17.04 o
 -11   3   4      681.06      702.17     36.12 o
 -10   3   4       99.70       80.26     16.79 o
  -9   3   4       11.62        7.96     18.56 o
  -8   3   4        3.34       -2.03      9.99 o
  -7   3   4     2337.94     2293.95     45.57 o
  -6   3   4      435.33      435.94     16.10 o
  -5   3   4      584.55      715.96     19.49 o
  -4   3   4     2201.27     2264.97     40.95 o
  -3   3   4     1895.22     1788.36     24.62 o
  -2   3   4      702.58      792.88     14.83 o
  -1   3   4       56.36       67.08      4.45 o
   0   3   4     1842.12     1695.46     32.35 o
   1   3   4      865.02      741.87     15.34 o
   2   3   4        7.93        0.24      3.71 o
   3   3   4       14.44        7.09      3.37 o
   4   3   4     2412.61     2322.52     36.84 o
   5   3   4      575.73      620.26     16.66 o
   6   3   4      315.98      342.75     13.91 o
   7   3   4      110.59      116.23     14.57 o
   8   3   4      377.56      406.31     20.17 o
   9   3   4      418.10      413.50     27.14 o
  10   3   4       44.32       27.91     17.07 o
  11   3   4      147.16      163.45     35.04 o
  12   3   4      203.70      203.31     39.51 o
 -12   4   4      583.00      482.76     49.61 o
 -11   4   4       95.46       89.93     19.44 o
 -10   4   4       10.75        3.01     14.89 o
  -9   4   4     1894.64     1795.21     54.32 o
  -8   4   4        5.86        5.48     10.88 o
  -7   4   4        1.72       -3.27      8.27 o
  -6   4   4      384.76      386.13     19.07 o
  -5   4   4      184.79      191.89     10.33 o
  -4   4   4      112.48       95.37      6.98 o
  -3   4   4      412.08      395.91     10.71 o
  -2   4   4     2624.60     2683.79     38.66 o
  -1   4   4     4202.42     4047.98     54.73 o
   0   4   4        9.63        1.47      5.07 o
   1   4   4      192.66      202.35     10.89 o
   2   4   4     1959.53     1780.59     29.64 o
   3   4   4      455.60      577.39     20.37 o
   4   4   4      113.81      133.59     10.40 o
   5   4   4      429.39      489.22     19.01 o
   6   4   4        8.25        6.75      8.41 o
   7   4   4       85.51       93.70     12.01 o
   8   4   4      228.53      219.27     16.34 o
   9   4   4      136.41      129.17     20.16 o
  10   4   4      262.83      273.39     25.57 o
  11   4   4      118.80       90.74     21.84 o
  12   4   4       36.28       51.23     31.52 o
 -12   5   4       14.93        5.83     17.37 o
 -11   5   4      455.87      450.83     53.76 o
 -10   5   4      381.12      421.66     28.68 o
  -9   5   4        6.55        4.43     10.15 o
  -8   5   4      383.37      403.48     18.49 o
  -7   5   4     4249.14     4465.01     67.19 o
  -6   5   4     2288.62     2291.66     39.43 o
  -5   5   4       52.66       58.50      7.28 o
  -4   5   4     2543.94     2528.83     39.92 o
  -3   5   4     3785.48     3633.05     51.42 o
  -2   5   4     2668.11     2658.85     39.24 o
  -1   5   4      756.00      872.53     16.77 o
   0   5   4     4181.20     4069.00     66.19 o
   1   5   4     1898.55     1733.43     46.83 o
   2   5   4      451.74      584.09     68.09 o
   3   5   4     2780.46     2781.93     43.61 o
   4   5   4     4220.93     4135.28     80.11 o
   5   5   4     3254.65     3257.38     51.92 o
   6   5   4      602.48      645.09     23.23 o
   7   5   4     1224.99     1263.56     34.33 o
   8   5   4     1889.91     1835.70     56.08 o
   9   5   4     1244.22     1213.50    124.56 o
  10   5   4        8.58       16.29     17.42 o
  11   5   4      257.60      332.61     30.17 o
 -12   6   4        0.37       22.77     19.32 o
 -11   6   4       40.75       50.79     18.43 o
 -10   6   4       28.98        8.80     15.88 o
  -9   6   4      353.41      395.40     21.10 o
  -8   6   4       36.71       35.55     10.03 o
  -7   6   4       82.55       76.24      9.84 o
  -6   6   4       33.58       26.78      7.70 o
  -5   6   4      296.04      290.14     12.53 o
  -4   6   4        5.79        8.59      5.71 o
  -3   6   4      300.10      308.85     13.15 o
  -2   6   4     1016.69     1054.67     20.54 o
  -1   6   4      432.24      459.92     14.07 o
   0   6   4       39.02       28.53      6.74 o
   1   6   4       39.83       40.40      7.44 o
   2   6   4      742.86      758.54     18.73 o
   3   6   4        3.82       -1.05      5.94 o
   4   6   4       32.37       35.07      8.59 o
   5   6   4       80.28       92.15     11.12 o
   6   6   4       12.09       11.30      9.12 o
   7   6   4       71.50       61.44     12.32 o
   8   6   4       12.94       -6.08     14.04 o
   9   6   4        0.83       -3.38     15.64 o
  10   6   4       47.13       47.57     25.89 o
  11   6   4       42.73       38.50     38.12 o
 -11   7   4      180.47      195.85     24.69 o
 -10   7   4      804.61      892.29     40.70 o
  -9   7   4      121.03      148.85     20.14 o
  -8   7   4      694.17      731.55     22.74 o
  -7   7   4     1694.92     1810.90     35.94 o
  -6   7   4     1826.71     1842.86     35.32 o
  -5   7   4        1.12       -6.37      6.37 o
  -4   7   4     1251.03     1279.15     30.20 o
  -3   7   4     3255.59     3180.31     58.97 o
  -2   7   4     2721.25     2763.59     42.62 o
  -1   7   4       41.90       41.82      8.61 o
   0   7   4     1118.71     1018.09     36.39 o
   1   7   4     2403.32     2310.86     44.83 o
   2   7   4      302.08      286.42     12.74 o
   3   7   4     1276.29     1285.55     27.28 o
   4   7   4     1211.12     1172.52     30.82 o
   5   7   4     1732.54     1742.44     40.35 o
   6   7   4       12.16       24.91     10.24 o
   7   7   4     1326.58     1312.97     36.51 o
   8   7   4     1704.73     1681.42     55.55 o
   9   7   4      550.71      507.43     62.59 o
  10   7   4       11.38        1.11     17.98 o
  11   7   4      255.02      145.44     38.52 o
 -11   8   4       32.25       29.43     31.12 o
 -10   8   4        1.83       14.68     16.67 o
  -9   8   4       10.29       -3.88     11.68 o
  -8   8   4       55.26       50.27     10.85 o
  -7   8   4       15.69        4.94      8.58 o
  -6   8   4      458.78      515.95     18.41 o
  -5   8   4        0.67        3.94      7.47 o
  -4   8   4      221.81      204.46     13.71 o
  -3   8   4        3.85       -2.30      9.96 o
  -2   8   4      241.50      198.42     12.85 o
  -1   8   4      574.18      620.27     21.21 o
   0   8   4      557.09      531.10     19.80 o
   1   8   4       86.59       65.96     10.05 o
   2   8   4       13.72       24.94      9.10 o
   3   8   4       16.35       36.47     10.41 o
   4   8   4      100.45       60.27     12.96 o
   5   8   4       91.51       71.43     19.39 o
   6   8   4       45.08       53.25     12.10 o
   7   8   4        8.32       -1.87     14.12 o
   8   8   4        0.85       14.19     15.99 o
   9   8   4       76.21      110.56     21.83 o
  10   8   4       87.95      123.20     37.95 o
 -10   9   4      295.39      351.43     45.32 o
  -9   9   4       20.22       34.99     18.05 o
  -8   9   4      546.36      564.06     27.10 o
  -7   9   4      350.56      400.50     18.26 o
  -6   9   4      316.93      343.53     25.36 o
  -5   9   4       41.17       32.88      8.79 o
  -4   9   4      643.83      687.36     29.22 o
  -3   9   4     1477.17     1487.27     43.91 o
  -2   9   4      130.87      128.02     12.18 o
  -1   9   4      114.57      122.26     11.97 o
   0   9   4      655.54      671.83     23.10 o
   1   9   4     1535.73     1546.21     43.34 o
   2   9   4      359.14      318.57     33.25 o
   3   9   4      520.23      520.26     19.08 o
   4   9   4     1602.26     1525.62     38.56 o
   5   9   4     1236.37     1179.41     34.12 o
   6   9   4       28.82       11.68     11.41 o
   7   9   4       78.57       85.91     29.48 o
   8   9   4      488.39      491.10     43.46 o
   9   9   4      202.10      220.26     27.38 o
 -10  10   4       48.77       16.58     31.82 o
  -9  10   4      780.88      842.60     47.40 o
  -8  10   4      965.26      987.78     42.86 o
  -7  10   4       54.41       52.69     17.20 o
  -6  10   4      725.81      760.92     27.20 o
  -5  10   4     1540.68     1585.13     39.14 o
  -4  10   4      426.67      454.74     49.66 o
  -3  10   4        8.59        2.51     12.31 o
  -2  10   4       11.66       15.99     11.43 o
  -1  10   4        5.69       -8.28      8.28 o
   0  10   4        3.13       -8.79      8.79 o
   1  10   4        7.03      -10.21     11.97 o
   2  10   4      482.79      572.42     23.60 o
   3  10   4      224.44      193.88     29.83 o
   4  10   4       45.34       30.99     11.84 o
   5  10   4      388.55      410.29     22.15 o
   6  10   4     1017.83     1028.49     69.79 o
   7  10   4      463.12      472.10     32.29 o
   8  10   4        1.37      -15.59     16.96 o
   9  10   4       47.33       62.99     32.66 o
  -9  11   4        1.66      -22.04     24.67 o
  -8  11   4      233.43      229.12     36.28 o
  -7  11   4      309.21      310.08     37.82 o
  -6  11   4      139.66      163.64     21.25 o
  -5  11   4       52.45       73.23     17.01 o
  -4  11   4      388.47      365.40     25.55 o
  -3  11   4      832.65      944.47     37.09 o
  -2  11   4      104.21      111.55     25.34 o
  -1  11   4       88.10       93.38     13.36 o
   0  11   4      278.42      305.62     20.30 o
   1  11   4      116.59      110.04     19.72 o
   2  11   4        1.06       32.22     12.57 o
   3  11   4      108.53      109.60     27.82 o
   4  11   4      571.73      600.62     26.71 o
   5  11   4      136.26      129.59     19.55 o
   6  11   4       14.24       10.61     16.48 o
   7  11   4       90.59      115.74     23.30 o
   8  11   4      370.22      373.47     47.11 o
  -7  12   4       21.26       12.61     25.07 o
  -6  12   4      293.13      340.36     39.51 o
  -5  12   4     1279.59     1379.39     49.14 o
  -4  12   4      905.28      821.85     37.65 o
  -3  12   4       15.98       22.76     15.66 o
  -2  12   4      394.43      413.39     27.65 o
  -1  12   4      305.21      321.65     20.04 o
   0  12   4      174.17      182.73     17.32 o
   1  12   4       39.01       -3.25     12.82 o
   2  12   4      140.48      203.03     30.63 o
   3  12   4      426.37      452.20     29.76 o
   4  12   4       69.22       86.15     19.40 o
   5  12   4      126.40      112.20     21.26 o
   6  12   4      405.88      318.85     50.11 o
   7  12   4      158.97      210.71     40.16 o
  -5  13   4        9.06       -3.60     17.34 o
  -4  13   4       88.69       77.16     20.11 o
  -3  13   4      106.18      117.61     25.04 o
  -2  13   4       62.42       50.81     18.60 o
  -1  13   4        1.77      -15.64     15.64 o
   0  13   4       11.61       -2.33     12.87 o
   1  13   4       22.02        2.74     13.59 o
   2  13   4        6.88       29.55     17.65 o
   3  13   4        2.30       -3.38     17.41 o
   4  13   4       11.24       16.43     17.66 o
   6  13   4        5.20       31.07     31.22 o
  -4  14   4      329.76      235.38     39.11 o
  -3  14   4        0.57       33.85     29.38 o
  -2  14   4      285.93      268.33     36.93 o
  -1  14   4      401.12      361.79     42.22 o
   0  14   4      186.53      186.55     20.29 o
   1  14   4        0.79       20.67     18.23 o
   2  14   4      149.49      222.87     26.27 o
   3  14   4      358.87      366.22     42.74 o
  -1  15   4       17.30      -25.91     29.34 o
 -13   1   5      413.38      303.88     41.10 o
 -12   1   5     1004.07      927.26     60.76 o
 -11   1   5      673.57      591.55     33.59 o
 -10   1   5       12.92       -2.50     12.81 o
  -9   1   5     1461.53     1388.17     45.86 o
  -8   1   5     2879.69     2795.15     84.23 o
  -7   1   5      287.47      316.26     35.79 o
  -6   1   5     6791.40     6759.48    105.52 o
  -5   1   5     3877.26     3578.68     59.36 o
  -4   1   5     1158.08     1146.61     19.03 o
  -3   1   5     1210.95     1250.50     24.43 o
  -2   1   5    17260.48    17536.68    250.06 o
  -1   1   5    11081.41    10563.96    187.56 o
   0   1   5      806.54      723.96     16.48 o
   1   1   5     2812.14     2950.21     48.21 o
   2   1   5     4300.23     4036.64     49.15 o
   3   1   5     1262.30     1124.00     18.13 o
   4   1   5      314.79      350.70     12.04 o
   5   1   5     5211.44     5394.64     76.34 o
   6   1   5     1344.38     1525.61     30.48 o
   7   1   5        5.51       -2.99      6.18 o
   8   1   5      307.70      322.31     16.01 o
   9   1   5     1668.78     1780.12     44.20 o
  10   1   5      816.09      889.59     39.89 o
  11   1   5       16.33       22.34     26.16 o
 -13   2   5        0.37       -6.05     16.45 o
 -12   2   5       36.97       54.69     18.00 o
 -11   2   5        1.80        7.28     16.36 o
 -10   2   5       80.62       83.12     17.19 o
  -9   2   5       50.80       43.76     13.83 o
  -8   2   5      377.87      414.32     24.21 o
  -7   2   5      496.58      513.76     36.19 o
  -6   2   5      176.37      176.45     10.56 o
  -5   2   5      637.51      577.45     16.78 o
  -4   2   5       59.03       47.58      5.89 o
  -3   2   5     6961.38     7510.58     96.64 o
  -2   2   5     1703.75     1920.20     32.59 o
  -1   2   5      203.54      204.38      7.89 o
   0   2   5     1470.90     1452.95     22.85 o
   1   2   5       41.85       64.30      6.05 o
   2   2   5       62.36       89.14      6.91 o
   3   2   5      216.93      207.90     10.94 o
   4   2   5      182.52      189.93     10.08 o
   5   2   5      508.37      509.92     18.36 o
   6   2   5      557.41      543.89     17.48 o
   7   2   5      162.20      185.02     14.80 o
   8   2   5     1086.98     1150.50     33.43 o
   9   2   5      459.51      516.58     35.92 o
  10   2   5       67.86       97.81     28.27 o
  11   2   5       22.24       84.18     30.48 o
  12   2   5       17.56       10.42     30.23 o
 -13   3   5       11.82        7.52     18.78 o
 -12   3   5      227.65      198.62     25.01 o
 -11   3   5       19.52       41.53     16.20 o
 -10   3   5        2.64        5.56     13.62 o
  -9   3   5      815.05      829.82     35.11 o
  -8   3   5      379.51      404.26     40.08 o
  -7   3   5      124.33      132.52     11.15 o
  -6   3   5     2622.85     2656.80     49.45 o
  -5   3   5     5338.25     5445.06     87.45 o
  -4   3   5      469.78      347.95     13.09 o
  -3   3   5      453.00      457.83     11.07 o
  -2   3   5     3718.47     3553.08     48.95 o
  -1   3   5      974.89      878.70     22.26 o
   0   3   5       70.82      103.95      7.64 o
   1   3   5      499.44      529.23     19.18 o
   2   3   5     2482.02     2406.74     37.33 o
   3   3   5     1108.79     1012.25     17.94 o
   4   3   5      458.67      454.67     14.34 o
   5   3   5     3430.99     3591.21     64.71 o
   6   3   5     3773.33     3870.46     70.37 o
   7   3   5      132.30      129.28     13.41 o
   8   3   5       28.49        7.84     10.74 o
   9   3   5      751.83      794.29     29.95 o
  10   3   5      402.56      372.77     29.34 o
  11   3   5       89.23       70.81     21.78 o
 -12   4   5      114.48       94.32     22.21 o
 -11   4   5      320.15      305.56     27.49 o
 -10   4   5      479.18      552.62     40.80 o
  -9   4   5      151.01      180.80     22.54 o
  -8   4   5      845.66      810.56     33.50 o
  -7   4   5     3202.92     3191.23     59.43 o
  -6   4   5     1165.10     1199.34     29.25 o
  -5   4   5       25.42       17.16      5.80 o
  -4   4   5      750.46      695.65     17.00 o
  -3   4   5     7047.65     7534.65     97.93 o
  -2   4   5     3726.57     3948.29     54.54 o
  -1   4   5      954.42      910.37     19.59 o
   0   4   5     3907.77     3989.12     64.75 o
   1   4   5     4018.25     4027.96     90.80 o
   2   4   5      137.62      131.09      9.79 o
   3   4   5     1754.79     1745.48     30.87 o
   4   4   5     4152.06     4242.96     62.34 o
   5   4   5      974.28     1020.13     28.14 o
   6   4   5      620.98      669.92     23.73 o
   7   4   5      122.93      143.63     14.92 o
   8   4   5      264.48      298.63     19.24 o
   9   4   5       37.75       40.60     16.75 o
  10   4   5      191.71      168.22     34.87 o
  11   4   5      214.06      228.89     29.31 o
 -12   5   5      127.96      123.95     30.28 o
 -11   5   5      149.18      164.99     22.93 o
 -10   5   5        8.98        0.41     11.40 o
  -9   5   5       27.21       30.79     11.36 o
  -8   5   5        1.85        9.99      9.67 o
  -7   5   5        0.19       -2.34      6.87 o
  -6   5   5      264.53      278.43     12.88 o
  -5   5   5     2220.73     2218.89     37.76 o
  -4   5   5      118.37      104.61     10.34 o
  -3   5   5     1467.24     1369.91     24.35 o
  -2   5   5     1626.87     1536.78     26.09 o
  -1   5   5     2119.58     2115.19     32.68 o
   0   5   5     1403.57     1436.77     30.11 o
   1   5   5      245.35      299.56     13.24 o
   2   5   5      235.26      235.96     12.62 o
   3   5   5       66.90       65.89      9.99 o
   4   5   5        0.96        4.68      6.41 o
   5   5   5      119.07      137.92     12.66 o
   6   5   5      342.80      367.13     18.69 o
   7   5   5       14.02       17.49     15.04 o
   8   5   5     1011.50      947.90     31.85 o
   9   5   5      351.19      328.92     28.37 o
  10   5   5       80.17      134.10     23.06 o
  11   5   5        3.24        6.32     18.68 o
 -12   6   5       73.62       37.81     20.58 o
 -11   6   5      694.14      689.41     37.82 o
 -10   6   5      888.82      862.93     39.78 o
  -9   6   5       44.99       29.67     12.11 o
  -8   6   5     1004.75     1009.34     26.78 o
  -7   6   5     3192.06     3203.70     53.12 o
  -6   6   5     1403.23     1460.20     30.15 o
  -5   6   5       42.45       38.18      7.53 o
  -4   6   5     4998.88     5050.16     82.66 o
  -3   6   5     6670.96     6527.80     87.67 o
  -2   6   5     2071.94     2157.62     34.55 o
  -1   6   5     1724.47     1658.19     41.83 o
   0   6   5     4435.11     4539.44     75.03 o
   1   6   5     4151.54     4183.93     70.61 o
   2   6   5       19.83       21.66      7.45 o
   3   6   5     1936.60     1930.85     35.06 o
   4   6   5     3698.58     3686.39     57.52 o
   5   6   5      423.28      427.26     19.66 o
   6   6   5      468.34      404.55     19.92 o
   7   6   5     1030.34     1122.30     33.44 o
   8   6   5      526.91      540.62     31.77 o
   9   6   5      135.15      150.67     23.15 o
  10   6   5       20.13        3.39     18.32 o
  11   6   5      215.94      162.36     39.51 o
 -11   7   5      148.10      164.62     24.08 o
 -10   7   5       70.72      102.50     29.91 o
  -9   7   5       13.08       24.00     12.20 o
  -8   7   5       32.95       30.80      9.99 o
  -7   7   5       12.74        9.07      8.12 o
  -6   7   5        3.52        5.41      7.72 o
  -5   7   5       51.16       65.28      9.74 o
  -4   7   5       22.74       24.31      8.19 o
  -3   7   5      292.69      332.33     14.96 o
  -2   7   5      278.50      259.92     13.66 o
  -1   7   5       23.27       16.05     14.76 o
   0   7   5      180.26      172.92     11.98 o
   1   7   5      256.59      259.90     18.97 o
   2   7   5      205.14      190.53     13.35 o
   3   7   5        0.64        3.51      7.16 o
   4   7   5       42.00       51.65     10.43 o
   5   7   5        4.46       13.34      9.29 o
   6   7   5        6.84       16.51     10.35 o
   7   7   5       58.19       39.75     12.95 o
   8   7   5      427.00      376.33     41.02 o
   9   7   5       10.86       17.92     17.44 o
  10   7   5       40.11       35.39     19.58 o
 -11   8   5      378.99      312.10     30.28 o
 -10   8   5      244.80      256.02     46.58 o
  -9   8   5        0.50        7.43     14.84 o
  -8   8   5      577.54      611.29     26.21 o
  -7   8   5     1397.16     1371.55     31.62 o
  -6   8   5     1125.32     1171.03     27.82 o
  -5   8   5       78.12       74.24      9.49 o
  -4   8   5     4755.19     4722.73    101.98 o
  -3   8   5     3890.43     3820.75     83.40 o
  -2   8   5      279.81      271.96     19.57 o
  -1   8   5      623.06      615.43     21.46 o
   0   8   5     2828.79     2672.10     51.77 o
   1   8   5     1329.42     1322.90     32.87 o
   2   8   5        3.02        9.57      8.63 o
   3   8   5      663.55      669.09     22.56 o
   4   8   5      817.15      849.87     29.45 o
   5   8   5      539.72      540.23     28.61 o
   6   8   5       28.70       53.09     15.57 o
   7   8   5      782.46      806.28     30.11 o
   8   8   5      609.18      554.31     53.93 o
   9   8   5      129.65      139.73     46.41 o
  10   8   5        5.51       -4.27     27.45 o
 -10   9   5       13.07       18.27     30.28 o
  -9   9   5       39.79       33.04     16.18 o
  -8   9   5      146.54      131.68     23.73 o
  -7   9   5      131.68      146.97     13.50 o
  -6   9   5       18.27        2.30      9.97 o
  -5   9   5      579.84      591.40     34.13 o
  -4   9   5     1021.42     1024.02     36.15 o
  -3   9   5      209.08      183.17     17.64 o
  -2   9   5      542.79      523.42     30.81 o
  -1   9   5      314.80      343.78     27.87 o
   0   9   5       16.54       16.89     10.92 o
   1   9   5       51.14       40.07     10.67 o
   2   9   5      200.19      206.38     15.62 o
   3   9   5       13.17       32.61     10.85 o
   4   9   5        4.25       -9.56      9.56 o
   5   9   5      427.30      389.35     21.32 o
   6   9   5      290.97      333.60     24.85 o
   7   9   5       55.80       84.33     19.82 o
   8   9   5        0.26       -0.15     16.94 o
   9   9   5       99.42      132.23     34.50 o
  -9  10   5       21.06       10.75     19.27 o
  -8  10   5      326.51      327.27     26.44 o
  -7  10   5     1180.46     1292.29     37.42 o
  -6  10   5     1030.81     1052.47     36.05 o
  -5  10   5       43.11       27.49     11.51 o
  -4  10   5      980.58      953.72     36.66 o
  -3  10   5     1043.52     1146.91     39.86 o
  -2  10   5      356.81      326.07     22.53 o
  -1  10   5       98.19       98.32     14.52 o
   0  10   5      658.81      694.27     25.37 o
   1  10   5      551.91      599.17     24.44 o
   2  10   5       71.68       63.64     12.69 o
   3  10   5      528.91      524.39     23.84 o
   4  10   5      332.05      346.99     20.78 o
   5  10   5      146.19      159.65     18.03 o
   6  10   5       25.13       25.06     13.40 o
   7  10   5      376.25      337.87     29.33 o
   8  10   5      244.63      206.09     38.57 o
  -9  11   5       82.56       47.90     28.79 o
  -8  11   5      226.35      275.63     38.12 o
  -7  11   5       70.30       51.13     18.22 o
  -6  11   5        4.40      -10.73     11.06 o
  -5  11   5      392.61      404.83     21.62 o
  -4  11   5      547.22      473.32     28.62 o
  -3  11   5       61.40       46.33     15.81 o
  -2  11   5      600.63      625.67     51.65 o
  -1  11   5     1145.93     1194.69     34.42 o
   0  11   5       53.87       49.45     24.34 o
   1  11   5     1706.82     1728.35     43.55 o
   2  11   5     2480.94     2468.20     66.28 o
   3  11   5      476.11      530.73     45.89 o
   4  11   5       46.43       44.14     17.15 o
   5  11   5      541.90      545.84     26.89 o
   6  11   5      555.46      501.05     41.27 o
   7  11   5      264.97      248.58     40.26 o
  -7  12   5      105.81       79.32     30.03 o
  -6  12   5       62.43       70.70     19.95 o
  -5  12   5        7.58        9.58     15.91 o
  -4  12   5      136.56      126.10     20.52 o
  -3  12   5      170.00      221.67     23.63 o
  -2  12   5      134.49      130.16     23.75 o
  -1  12   5        0.74      -13.65     13.65 o
   0  12   5      591.79      608.76     41.31 o
   1  12   5      777.78      857.39     31.50 o
   2  12   5       13.64        8.09     17.51 o
   3  12   5      314.42      215.51     24.69 o
   4  12   5      294.13      252.12     46.39 o
   5  12   5       14.63        9.86     23.11 o
   6  12   5       31.29       56.19     31.12 o
  -5  13   5      516.03      589.89     63.73 o
  -4  13   5      214.98      158.06     25.07 o
  -3  13   5      117.09      137.51     29.68 o
  -2  13   5      347.77      325.14     38.17 o
  -1  13   5      813.28      818.01     38.76 o
   0  13   5      243.81      184.64     19.27 o
   1  13   5      550.58      485.51     26.57 o
   2  13   5      868.30      905.26     42.15 o
   3  13   5       77.38       67.34     19.94 o
   4  13   5      143.46      158.60     24.57 o
  -4  14   5       18.07        6.45     29.73 o
  -3  14   5        0.01      -25.41     25.41 o
  -2  14   5        1.03      -12.26     25.41 o
  -1  14   5       66.41       41.19     20.59 o
   0  14   5        8.89       28.26     19.79 o
   1  14   5        1.98       -1.93     15.03 o
   2  14   5        1.20       30.43     28.17 o
   3  14   5       27.88       -7.35     26.06 o
 -13   0   6      522.57      442.66     47.75 o
 -12   0   6      596.71      467.28     45.91 o
 -11   0   6        2.23       -0.74     19.71 o
 -10   0   6      260.26      243.62     32.81 o
  -9   0   6       14.51       30.13     17.52 o
  -8   0   6       40.47       70.14     18.71 o
  -7   0   6      725.37      686.87     40.90 o
  -6   0   6     2844.91     2843.68     92.72 o
  -5   0   6     4752.07     4463.50     86.04 o
  -4   0   6     4520.59     4515.18     86.29 o
  -3   0   6    11943.89    11959.84    213.02 o
  -2   0   6    27975.97    28635.85    497.83 o
  -1   0   6    38054.63    40341.04    986.73 o
   0   0   6     1179.37     1095.13     40.50 o
   1   0   6     5101.93     5381.84    124.94 o
   2   0   6     5385.73     5340.10     99.90 o
   3   0   6     2125.98     2177.40     37.98 o
   6   0   6      904.96      995.34     46.63 o
   7   0   6      668.50      659.92     29.78 o
   8   0   6     2219.91     2306.93    100.14 o
   9   0   6     2962.51     3219.91    141.37 o
  10   0   6     1104.74     1119.75     63.53 o
 -13   1   6        0.77       11.96     17.35 o
 -12   1   6       65.87       90.48     24.69 o
 -11   1   6      500.13      458.76     30.64 o
 -10   1   6       13.03       20.14     14.02 o
  -9   1   6        0.07       -1.01     10.98 o
  -8   1   6      299.66      376.57     23.50 o
  -7   1   6      170.28      164.66     15.62 o
  -6   1   6        0.31       -7.27      7.27 o
  -5   1   6       64.53       74.34      7.11 o
  -4   1   6      196.78      175.10      7.07 o
  -3   1   6      117.61      101.12      5.50 o
  -2   1   6       44.03       38.67      4.72 o
  -1   1   6      829.81      907.06     23.69 o
   0   1   6      277.89      242.36     10.23 o
   1   1   6      306.23      379.78     10.24 o
   2   1   6      410.12      481.89     17.97 o
   3   1   6        6.29        3.75      3.80 o
   4   1   6       33.67       29.76      6.83 o
   5   1   6       76.46       89.50      8.53 o
   6   1   6        1.17       -6.50      6.50 o
   7   1   6       96.51      115.44     11.37 o
   8   1   6       63.60       71.14     18.05 o
   9   1   6        8.38       25.92     13.14 o
  10   1   6       10.43       -0.32     13.52 o
 -12   2   6      276.46      284.22     27.32 o
 -11   2   6       56.52       49.93     17.30 o
 -10   2   6      608.19      661.14     33.76 o
  -9   2   6      785.56      785.25     34.43 o
  -8   2   6      452.68      488.45     25.97 o
  -7   2   6      325.99      322.09     38.07 o
  -6   2   6     3356.48     3196.16     56.62 o
  -5   2   6     5658.00     5464.58     87.29 o
  -4   2   6     2589.23     2761.95     39.94 o
  -3   2   6     1356.80     1254.84     21.40 o
  -2   2   6     5771.16     5769.67     75.84 o
  -1   2   6     8851.36     8955.51    133.63 o
   0   2   6      433.45      461.51     15.99 o
   1   2   6     3208.40     3250.32     54.26 o
   2   2   6     3879.06     3771.10     62.33 o
   3   2   6     1850.24     1811.76     26.71 o
   4   2   6      532.45      541.94     13.27 o
   5   2   6     2840.80     3097.38     58.33 o
   6   2   6     2058.04     2196.07     46.90 o
   7   2   6      433.55      424.95     20.67 o
   8   2   6      388.09      376.29     34.06 o
   9   2   6     1271.94     1416.20     64.26 o
  10   2   6      466.73      518.88     33.03 o
  11   2   6        0.92      -14.67     18.11 o
 -12   3   6      121.65      137.66     27.37 o
 -11   3   6      988.37      973.62     43.29 o
 -10   3   6      163.46      180.39     21.14 o
  -9   3   6       26.10       30.73     19.31 o
  -8   3   6      430.34      448.66     25.51 o
  -7   3   6      932.80      889.33     32.89 o
  -6   3   6        3.22        0.85      6.40 o
  -5   3   6        7.75       17.76      5.98 o
  -4   3   6     2199.29     2087.88     39.53 o
  -3   3   6      693.93      640.01     14.10 o
  -2   3   6      129.95      149.11      6.96 o
  -1   3   6      249.32      262.93      8.89 o
   0   3   6     4789.31     4939.38     66.26 o
   1   3   6       73.71       62.83      7.14 o
   2   3   6      325.85      316.71     13.32 o
   3   3   6      591.01      567.82     18.58 o
   4   3   6     1982.29     1864.71     33.18 o
   5   3   6      124.45      126.05     19.74 o
   6   3   6        0.65       -1.56      8.80 o
   7   3   6      413.00      358.20     26.67 o
   8   3   6      599.84      670.41     27.32 o
   9   3   6        0.60       -2.76     12.96 o
  10   3   6      163.17      219.81     44.95 o
  11   3   6      175.73      173.45     44.10 o
 -12   4   6      119.28      127.89     22.89 o
 -11   4   6        1.71       -4.40     14.48 o
 -10   4   6      109.46       71.56     17.69 o
  -9   4   6      807.18      863.90     36.52 o
  -8   4   6       92.17      113.12     16.48 o
  -7   4   6      164.90      157.92     16.53 o
  -6   4   6     1803.32     1767.29     37.93 o
  -5   4   6     1719.49     1730.44     31.52 o
  -4   4   6      161.17      177.81      9.54 o
  -3   4   6      313.94      341.69     10.83 o
  -2   4   6     3274.13     3334.18     47.81 o
  -1   4   6     1433.31     1336.28     23.27 o
   0   4   6      877.91      903.45     32.54 o
   1   4   6      584.89      617.29     18.40 o
   2   4   6     2371.17     2351.26     44.30 o
   3   4   6      506.16      491.02     16.58 o
   4   4   6       75.09       60.24      8.24 o
   5   4   6      165.25      192.22     14.07 o
   6   4   6     1011.33     1065.58     30.97 o
   7   4   6       12.65       12.22     11.30 o
   8   4   6        1.75        9.53     11.83 o
   9   4   6      380.97      412.19     23.69 o
  10   4   6      259.71      265.47     27.59 o
  11   4   6        2.98      -18.45     18.58 o
 -12   5   6      139.63      125.57     23.64 o
 -11   5   6      361.17      407.37     24.64 o
 -10   5   6      401.50      389.30     22.95 o
  -9   5   6        5.88        8.92     11.06 o
  -8   5   6      348.37      382.30     20.11 o
  -7   5   6     2132.16     2201.24     40.19 o
  -6   5   6      605.60      593.53     18.17 o
  -5   5   6      537.15      532.45     17.96 o
  -4   5   6     4550.52     4389.55     63.81 o
  -3   5   6     3604.81     3521.10     51.04 o
  -2   5   6      294.46      299.28     11.02 o
  -1   5   6     1255.57     1270.03     28.16 o
   0   5   6     4950.09     4570.38     89.39 o
   1   5   6     2993.45     2871.29     51.98 o
   2   5   6       37.62       42.02      8.55 o
   3   5   6     2143.83     1993.07     35.66 o
   4   5   6     2796.07     2714.72     45.60 o
   5   5   6      282.46      298.14     19.47 o
   6   5   6      663.46      690.33     31.94 o
   7   5   6     1597.48     1526.16     46.39 o
   8   5   6     1595.94     1623.72     43.30 o
   9   5   6        2.48        2.02     17.15 o
  10   5   6      484.32      493.76     42.94 o
  11   5   6      507.40      378.83     48.79 o
 -11   6   6       43.35       45.69     36.14 o
 -10   6   6        0.28       -9.15     12.02 o
  -9   6   6       16.06       14.23     12.01 o
  -8   6   6       69.85       37.69     12.07 o
  -7   6   6       60.46       48.89     12.57 o
  -6   6   6      270.42      289.29     13.90 o
  -5   6   6      516.00      543.42     17.38 o
  -4   6   6       11.88        7.94      7.42 o
  -3   6   6      151.57      149.36     10.77 o
  -2   6   6     3465.00     3474.24     60.34 o
  -1   6   6      707.38      626.85     24.52 o
   0   6   6        9.91        1.04      6.61 o
   1   6   6      228.00      237.55     13.47 o
   2   6   6      274.25      244.06     14.05 o
   3   6   6      438.83      454.64     23.74 o
   4   6   6       68.29       85.59      9.95 o
   5   6   6      121.43      132.52     15.28 o
   6   6   6       68.54       76.55     16.63 o
   7   6   6       20.84       30.99     17.90 o
   8   6   6        7.69       15.96     14.96 o
   9   6   6      106.88      103.97     21.56 o
  10   6   6      232.26      173.32     48.47 o
 -11   7   6      619.15      614.98    108.48 o
 -10   7   6      620.41      597.78     45.96 o
  -9   7   6        3.01       -4.21     11.41 o
  -8   7   6      498.78      542.51     35.08 o
  -7   7   6     1014.82     1071.46     27.00 o
  -6   7   6      773.96      777.44     22.01 o
  -5   7   6      328.99      357.34     21.19 o
  -4   7   6     1840.52     1798.19     48.14 o
  -3   7   6     3808.09     3767.49     81.81 o
  -2   7   6     1330.99     1347.94     31.85 o
  -1   7   6      255.45      275.62     28.91 o
   0   7   6     3221.76     3047.06     56.63 o
   1   7   6     4248.30     4273.29     74.34 o
   2   7   6        4.67       -6.35      8.06 o
   3   7   6     1157.17     1140.15     26.85 o
   4   7   6     1191.34     1193.38     28.17 o
   5   7   6      110.47      127.56     16.23 o
   6   7   6      917.53      850.37     37.08 o
   7   7   6     1609.84     1497.45     41.14 o
   8   7   6      601.46      665.74     36.70 o
   9   7   6        0.52       -6.45     17.00 o
  10   7   6      584.51      409.15     49.59 o
 -11   8   6        1.26        6.52     18.26 o
 -10   8   6        1.47       11.06     20.05 o
  -9   8   6       55.12       50.16     16.06 o
  -8   8   6       10.00        4.41      9.87 o
  -7   8   6       25.41       41.72     10.31 o
  -6   8   6       36.69       25.95     12.34 o
  -5   8   6      150.49      137.32     13.25 o
  -4   8   6      877.67      873.46     32.78 o
  -3   8   6      122.95      137.97     26.26 o
  -2   8   6       75.16       82.00     10.87 o
  -1   8   6        5.00        0.53      7.54 o
   0   8   6      254.61      247.06     15.21 o
   1   8   6        0.79       -1.02      8.52 o
   2   8   6      465.38      475.43     20.78 o
   3   8   6      526.66      544.93     22.59 o
   4   8   6       11.76       -8.19      8.19 o
   5   8   6       16.16       11.79     10.82 o
   6   8   6      114.11      106.06     20.65 o
   7   8   6       19.30        4.85     12.16 o
   8   8   6        8.40       17.31     16.98 o
   9   8   6       30.64       24.60     19.77 o
 -10   9   6      402.66      423.73     33.23 o
  -9   9   6        0.80       -5.10     15.47 o
  -8   9   6      365.00      410.36     22.76 o
  -7   9   6      274.53      300.92     23.53 o
  -6   9   6      157.18      172.24     15.58 o
  -5   9   6        3.35       10.86      9.56 o
  -4   9   6      211.61      181.76     18.60 o
  -3   9   6      555.25      594.39     28.45 o
  -2   9   6       30.63       21.14     18.32 o
  -1   9   6      556.61      523.11     21.28 o
   0   9   6     1636.53     1625.95     49.92 o
   1   9   6     1257.82     1360.11     35.45 o
   2   9   6        0.71        6.33     10.06 o
   3   9   6     1006.82      985.83     30.79 o
   4   9   6     1843.19     1884.82     46.00 o
   5   9   6      693.00      684.26     31.65 o
   6   9   6       65.52       52.80     19.81 o
   7   9   6      666.75      632.66     79.24 o
   8   9   6      113.99      132.70     23.91 o
   9   9   6        6.95       -1.89     24.72 o
  -9  10   6      378.69      352.47     40.21 o
  -8  10   6       64.69       61.09     14.73 o
  -7  10   6       75.99       82.63     14.68 o
  -6  10   6      443.02      474.51     23.29 o
  -5  10   6      415.58      428.35     27.54 o
  -4  10   6       12.75        0.70     13.01 o
  -3  10   6       83.92       82.73     17.60 o
  -2  10   6      422.00      418.53     25.56 o
  -1  10   6      197.01      190.81     17.96 o
   0  10   6       18.61       33.78     11.12 o
   1  10   6      431.95      441.26     21.71 o
   2  10   6      943.13      971.72     31.31 o
   3  10   6      168.00      168.08     20.52 o
   4  10   6        0.47       -1.97     19.90 o
   5  10   6      461.07      525.49     29.75 o
   6  10   6      470.59      421.94     28.83 o
   7  10   6      105.06       95.36     21.70 o
   8  10   6        2.67        9.08     25.56 o
  -8  11   6      130.77      115.85     31.42 o
  -7  11   6      343.61      363.63     22.75 o
  -6  11   6       76.45       92.66     19.65 o
  -5  11   6        5.26        8.78     11.81 o
  -4  11   6      446.15      462.88     28.87 o
  -3  11   6      330.11      338.60     58.52 o
  -2  11   6        1.72      -13.29     13.29 o
  -1  11   6      356.40      296.24     23.65 o
   0  11   6      272.93      253.54     18.54 o
   1  11   6       78.58       83.43     14.70 o
   2  11   6        0.22        9.30     12.26 o
   3  11   6      153.66      135.05     17.13 o
   4  11   6      413.14      418.10     29.68 o
   5  11   6      111.33       70.99     30.38 o
   6  11   6       91.41       59.06     17.36 o
   7  11   6      371.50      294.64     43.43 o
  -7  12   6       72.84       55.89     28.94 o
  -6  12   6      376.72      345.55     28.77 o
  -5  12   6      470.89      456.30     24.55 o
  -4  12   6       46.54       47.60     17.88 o
  -3  12   6      447.32      458.73     32.14 o
  -2  12   6     1247.10     1285.88     47.01 o
  -1  12   6      656.80      608.53     32.97 o
   0  12   6      101.04      111.29     17.05 o
   1  12   6      198.44      156.00     17.46 o
   2  12   6      580.80      645.88     70.35 o
   3  12   6      629.97      661.84     37.06 o
   4  12   6       87.85       88.03     22.93 o
   5  12   6      278.64      277.78     28.25 o
  -6  13   6       21.10       11.61     28.79 o
  -5  13   6       32.59       21.59     28.69 o
  -4  13   6      170.09      178.32     24.32 o
  -3  13   6      176.69      170.65     23.52 o
  -2  13   6       13.13       27.53     19.26 o
  -1  13   6      127.44       90.94     20.79 o
   0  13   6      109.33      100.44     21.03 o
   1  13   6       21.22       20.40     14.61 o
   2  13   6        4.00       -7.87     14.12 o
   3  13   6        0.48        4.32     21.64 o
   4  13   6       11.51       57.58     31.57 o
  -3  14   6       81.51       67.85     32.21 o
  -2  14   6      239.39      162.36     36.58 o
  -1  14   6      229.97      211.01     38.37 o
   0  14   6       24.34       53.71     30.92 o
   1  14   6      157.14      144.36     24.81 o
 -12   1   7      369.83      336.94     29.64 o
 -11   1   7       24.58       25.74     15.86 o
 -10   1   7      871.09      821.33     37.67 o
  -9   1   7     4893.22     4692.29    106.87 o
  -8   1   7     2229.56     2256.17     60.74 o
  -7   1   7      997.19      988.99     35.06 o
  -6   1   7     7518.46     7148.78    196.93 o
  -5   1   7     3200.15     3098.89     53.90 o
  -4   1   7        6.72        4.36      3.53 o
  -3   1   7     2629.88     2662.73     39.30 o
  -2   1   7     7716.25     7343.74    110.41 o
  -1   1   7     2614.80     2507.60     43.46 o
   0   1   7       22.62       36.04      5.80 o
   1   1   7      558.81      464.50     12.10 o
   2   1   7     6500.49     6182.94     81.63 o
   3   1   7     2035.78     1996.94     33.30 o
   4   1   7      623.29      635.60     17.48 o
   5   1   7     4068.03     4115.31     62.44 o
   6   1   7      261.98      295.52     17.15 o
   7   1   7       25.91       33.45     11.34 o
   8   1   7      601.65      595.89     26.13 o
   9   1   7      862.03     1004.38     34.44 o
  10   1   7       92.33       87.57     24.50 o
  11   1   7        2.44       25.91     30.03 o
 -12   2   7       14.79       27.77     29.29 o
 -11   2   7        6.70        3.80     15.30 o
 -10   2   7       26.76        8.00     13.53 o
  -9   2   7      113.83      116.81     30.68 o
  -8   2   7       41.98       38.92     12.56 o
  -7   2   7       65.92       61.68     16.40 o
  -6   2   7      302.61      307.11     19.04 o
  -5   2   7      472.44      472.25     22.61 o
  -4   2   7      170.27      188.32     10.16 o
  -3   2   7      545.46      540.48     13.17 o
  -2   2   7        1.92       -1.60      3.88 o
  -1   2   7      869.81      898.84     17.88 o
   0   2   7     1403.66     1422.97     29.14 o
   1   2   7     1575.81     1509.90     30.94 o
   2   2   7      265.40      336.76     14.20 o
   3   2   7      414.70      414.27     14.16 o
   4   2   7     1590.30     1568.60     29.52 o
   5   2   7      460.87      452.06     20.60 o
   6   2   7       43.10       52.56     16.12 o
   7   2   7      519.72      573.66     24.39 o
   8   2   7      251.36      266.37     48.31 o
   9   2   7       31.98       22.92     15.62 o
  10   2   7      150.63      136.16     24.19 o
  11   2   7      170.17      112.58     33.11 o
 -12   3   7      256.29      245.82     27.24 o
 -11   3   7        8.81        6.34     15.14 o
 -10   3   7      444.02      466.33    102.65 o
  -9   3   7     1136.85     1161.73     55.54 o
  -8   3   7      157.40      171.86     18.23 o
  -7   3   7       93.80       77.69     13.63 o
  -6   3   7      771.10      780.95     22.76 o
  -5   3   7     1865.77     1758.89     36.28 o
  -4   3   7      488.95      451.68     22.75 o
  -3   3   7      421.91      362.43     11.13 o
  -2   3   7     4494.40     4324.80     59.91 o
  -1   3   7     1489.19     1302.60     68.07 o
   0   3   7      430.69      429.77     11.70 o
   1   3   7     3353.73     3268.28     56.69 o
   2   3   7     1914.36     1784.28     50.93 o
   3   3   7      942.75      994.28     22.16 o
   4   3   7      276.49      288.65     12.91 o
   5   3   7     1212.85     1263.89     33.40 o
   6   3   7     1386.11     1395.75     36.74 o
   7   3   7       55.22       47.60     12.29 o
   8   3   7      311.08      355.35     21.70 o
   9   3   7      588.14      621.74     28.72 o
  10   3   7      208.66      239.71     31.30 o
  11   3   7       12.94       24.62     27.60 o
 -12   4   7      358.64      355.47     30.88 o
 -11   4   7      262.69      214.78     24.66 o
 -10   4   7      580.68      640.43     34.59 o
  -9   4   7        1.18        2.90     12.74 o
  -8   4   7      815.69      790.75     33.85 o
  -7   4   7     1183.31     1178.36     39.74 o
  -6   4   7       46.22       36.73      7.61 o
  -5   4   7      477.35      493.86     15.82 o
  -4   4   7     1673.49     1556.98     29.14 o
  -3   4   7     2202.41     2072.56     39.72 o
  -2   4   7        0.23        1.02      4.16 o
  -1   4   7     6669.84     6538.29    101.72 o
   0   4   7     2951.89     2822.42     50.60 o
   1   4   7     1300.66     1242.74     28.81 o
   2   4   7        3.78       12.74      8.18 o
   3   4   7     2029.26     1899.51     34.54 o
   4   4   7     3068.51     3040.29     49.47 o
   5   4   7      165.28      160.78     18.27 o
   6   4   7       76.61      108.26     13.36 o
   7   4   7      246.24      269.63     18.87 o
   8   4   7      432.50      463.51     24.33 o
   9   4   7       21.56        7.40     13.56 o
  10   4   7      334.89      363.60     31.35 o
 -12   5   7      206.89      176.73     26.27 o
 -11   5   7        2.05        3.35     13.50 o
 -10   5   7      171.06      174.59     18.06 o
  -9   5   7      198.95      208.19     20.85 o
  -8   5   7       15.26       -3.87     10.06 o
  -7   5   7        5.21        7.65      9.08 o
  -6   5   7      126.34      126.66     10.36 o
  -5   5   7      704.85      695.11     19.31 o
  -4   5   7       25.19       30.80      6.91 o
  -3   5   7      485.97      470.98     18.21 o
  -2   5   7     1056.22     1088.86     25.91 o
  -1   5   7     2755.21     2987.99    102.02 o
   0   5   7      851.55      871.99     23.74 o
   1   5   7      432.97      418.36     16.89 o
   2   5   7      617.67      637.02     21.99 o
   3   5   7      252.50      287.44     15.44 o
   4   5   7        7.85        4.13      7.75 o
   5   5   7       94.45       96.21     16.40 o
   6   5   7      430.03      439.89     21.93 o
   7   5   7      173.64      128.94     22.55 o
   8   5   7      343.99      346.24     22.24 o
   9   5   7      153.75      140.69     21.79 o
  10   5   7       17.21       35.62     25.71 o
 -11   6   7      595.32      562.36     29.14 o
 -10   6   7      755.06      734.49     30.29 o
  -9   6   7       30.88       25.79     12.66 o
  -8   6   7     1670.47     1688.53     42.69 o
  -7   6   7     1343.53     1300.29     29.86 o
  -6   6   7      218.04      240.73     13.18 o
  -5   6   7     1158.78     1074.53     24.93 o
  -4   6   7     3429.90     3271.15     73.16 o
  -3   6   7     1900.53     1978.95     50.37 o
  -2   6   7      103.99      101.69     10.15 o
  -1   6   7     5584.78     5343.05    329.96 o
   0   6   7     3122.07     3028.06     55.99 o
   1   6   7      261.34      213.30     16.37 o
   2   6   7      276.42      276.20     15.45 o
   3   6   7     2001.34     2004.78     43.39 o
   4   6   7     1446.56     1467.59     31.49 o
   5   6   7      323.39      312.70     18.48 o
   6   6   7      856.95      814.80     46.07 o
   7   6   7     1152.15     1158.49     36.18 o
   8   6   7     1062.20     1039.67     35.41 o
   9   6   7        3.31        4.09     17.19 o
  10   6   7      216.47      189.31     39.51 o
 -11   7   7        1.38      -13.58     28.42 o
 -10   7   7      174.43      135.89     18.48 o
  -9   7   7      103.59       83.24     15.18 o
  -8   7   7      235.50      236.64     18.47 o
  -7   7   7        2.30       -7.47      7.92 o
  -6   7   7      254.90      223.44     15.55 o
  -5   7   7      276.86      278.31     16.08 o
  -4   7   7        4.28        1.85     20.10 o
  -3   7   7       49.09       55.83     18.17 o
  -2   7   7     1712.06     1730.80     72.20 o
  -1   7   7       30.11       16.75      8.06 o
   0   7   7      333.98      330.52     16.76 o
   1   7   7       94.00      107.21     11.92 o
   2   7   7      309.62      372.20     21.42 o
   3   7   7       31.76       32.44     10.42 o
   4   7   7      200.87      182.50     13.32 o
   5   7   7      534.04      502.19     23.17 o
   6   7   7      290.82      266.51     19.22 o
   7   7   7       28.06        4.80     12.66 o
   8   7   7       17.89       -5.49     12.81 o
   9   7   7       17.06       23.76     18.83 o
 -10   8   7      317.26      321.07     32.51 o
  -9   8   7       12.82        9.25     12.78 o
  -8   8   7      450.76      498.44     26.12 o
  -7   8   7      292.63      335.74     20.08 o
  -6   8   7        1.07        3.37      9.23 o
  -5   8   7     1607.79     1518.01     37.90 o
  -4   8   7     2596.47     2563.36     64.39 o
  -3   8   7      280.26      303.93     30.33 o
  -2   8   7      597.89      563.95     27.15 o
  -1   8   7     1758.77     1701.91     48.29 o
   0   8   7     4530.78     4487.76     79.36 o
   1   8   7      902.67      889.45     29.22 o
   2   8   7      140.45      123.04     14.91 o
   3   8   7      962.56     1017.54     30.96 o
   4   8   7      816.33      787.18     28.30 o
   5   8   7      208.72      181.46     17.17 o
   6   8   7      111.00      108.94     15.60 o
   7   8   7      661.50      683.92     29.43 o
   8   8   7      256.00      200.81     26.08 o
   9   8   7       12.92       19.85     27.50 o
 -10   9   7       28.17       59.71     28.04 o
  -9   9   7      192.65      215.17     53.38 o
  -8   9   7        7.54       17.65     12.59 o
  -7   9   7       19.26       32.75     18.61 o
  -6   9   7      110.36      130.32     14.94 o
  -5   9   7      286.91      303.95     27.41 o
  -4   9   7      104.80       98.92     28.49 o
  -3   9   7       37.63       42.33     13.19 o
  -2   9   7      785.33      729.65     66.49 o
  -1   9   7      567.02      610.74     28.90 o
   0   9   7       11.84        8.59      9.60 o
   1   9   7       11.85        6.97      9.89 o
   2   9   7       63.26      100.88     13.80 o
   3   9   7       35.32       36.50     12.59 o
   4   9   7        1.67       -0.82     11.63 o
   5   9   7       32.03       31.49     12.98 o
   6   9   7       20.95       29.49     13.75 o
   7   9   7        1.26        0.85     13.58 o
   8   9   7       18.98        4.77     24.92 o
  -9  10   7        8.47       31.31     19.21 o
  -8  10   7       86.94      104.64     16.70 o
  -7  10   7      362.92      384.20     22.80 o
  -6  10   7       60.03       49.51     13.42 o
  -5  10   7      198.98      174.09     16.54 o
  -4  10   7     1321.22     1401.98     47.00 o
  -3  10   7      254.08      204.85     31.84 o
  -2  10   7       18.81       14.31     12.96 o
  -1  10   7      158.92      131.43     30.48 o
   0  10   7     1972.46     1923.55     45.73 o
   1  10   7      619.46      631.49     25.89 o
   2  10   7      112.04      118.16     15.52 o
   3  10   7      399.85      400.13     22.90 o
   4  10   7      266.45      258.22     36.06 o
   5  10   7       53.17       65.51     18.81 o
   6  10   7        7.63        2.77     13.34 o
   7  10   7      243.66      217.90     39.21 o
  -8  11   7      189.58      190.72     20.23 o
  -7  11   7       27.67       15.26     21.23 o
  -6  11   7      419.16      452.36     36.38 o
  -5  11   7      610.36      657.44     27.71 o
  -4  11   7        4.35        8.13     15.16 o
  -3  11   7      477.13      413.09     32.71 o
  -2  11   7      258.91      225.22     22.48 o
  -1  11   7      248.89      258.27     26.83 o
   0  11   7       32.44       25.44     13.08 o
   1  11   7      978.48      993.59     33.53 o
   2  11   7      791.75      805.46     31.02 o
   3  11   7       81.03       62.91     15.94 o
   4  11   7       49.62       12.52     16.49 o
   5  11   7      318.86      282.76     27.78 o
   6  11   7      250.82      230.91     37.97 o
  -7  12   7       46.35       22.73     18.21 o
  -6  12   7        7.98        0.53     13.65 o
  -5  12   7       14.81        7.53     13.34 o
  -4  12   7      239.80      240.72     24.83 o
  -3  12   7       91.62       57.03     19.26 o
  -2  12   7        4.84      -10.16     14.89 o
  -1  12   7      181.38      169.18     22.39 o
   0  12   7      367.96      326.03     27.16 o
   1  12   7      206.45      199.51     29.83 o
   2  12   7       30.71       30.65     15.32 o
   3  12   7      201.68      186.18     20.20 o
   4  12   7      113.61      134.40     23.32 o
   5  12   7       11.72        7.84     27.45 o
  -5  13   7      621.60      583.81     34.87 o
  -4  13   7        1.09       -9.78     25.86 o
  -3  13   7      813.68      833.10     57.88 o
  -2  13   7      755.44      783.27     70.16 o
  -1  13   7      389.13      316.21     29.61 o
   0  13   7        4.61       12.45     18.47 o
   1  13   7      526.53      603.18     50.83 o
   2  13   7      158.25      196.60     22.01 o
   3  13   7        9.17       63.83     30.92 o
  -2  14   7        6.23       14.54     29.73 o
  -1  14   7       46.84       57.83     31.42 o
   0  14   7        0.19      -21.34     29.19 o
 -12   0   8      306.36      306.06     41.79 o
 -11   0   8       16.43       16.68     22.83 o
 -10   0   8      356.79      352.27     38.67 o
  -9   0   8      373.41      301.05     33.11 o
  -8   0   8      882.98      889.74     50.43 o
  -7   0   8      114.33      118.48     21.15 o
  -6   0   8       30.96       36.09     14.74 o
  -5   0   8      903.80      881.50     42.24 o
  -4   0   8      161.89      178.78     22.24 o
  -3   0   8     4362.60     4247.96     84.01 o
  -1   0   8     3236.04     3373.55     99.17 o
   0   0   8     4217.84     4262.80     83.86 o
   1   0   8    10361.33     9957.35    180.16 o
   2   0   8     7958.63     8096.17    149.20 o
   3   0   8      623.57      593.80     36.78 o
   4   0   8     2487.38     2460.72     59.17 o
   5   0   8      681.55      668.74     28.40 o
   6   0   8     1558.51     1559.24     71.23 o
   7   0   8        5.28       -5.31     19.85 o
   8   0   8     1731.27     1882.37     84.28 o
   9   0   8     1159.91     1287.38     70.98 o
  10   0   8        6.92      -10.92     26.85 o
 -12   1   8        6.84       15.29     17.17 o
 -11   1   8       46.04       19.48     16.53 o
 -10   1   8       40.06       28.00     14.95 o
  -9   1   8       35.05       35.16     14.27 o
  -8   1   8      436.55      472.61     26.88 o
  -7   1   8      310.59      290.42     28.37 o
  -6   1   8       36.25       37.52     10.51 o
  -5   1   8       51.56       60.36     10.53 o
  -4   1   8     1064.46     1071.71     24.83 o
  -3   1   8      681.68      683.17     15.57 o
  -2   1   8        5.49       14.03      5.04 o
  -1   1   8        1.26        4.86      5.02 o
   0   1   8        1.37        9.35      5.41 o
   1   1   8       22.51       15.01      4.79 o
   2   1   8       59.52       69.78      8.06 o
   3   1   8       80.42      115.94     25.61 o
   4   1   8        1.51       -2.51      7.26 o
   5   1   8       85.07       99.05     25.57 o
   6   1   8       67.05       76.79     16.50 o
   7   1   8      488.23      499.18     23.54 o
   8   1   8       60.08       74.23     38.25 o
   9   1   8        1.32       17.11     18.28 o
  10   1   8        0.31       -3.44     18.60 o
 -12   2   8       18.93        6.67     21.05 o
 -11   2   8      134.39      146.94     22.02 o
 -10   2   8      810.20      812.01     37.72 o
  -9   2   8     1025.78     1015.86     40.59 o
  -8   2   8      809.70      820.78     34.29 o
  -7   2   8        6.48        7.50      9.86 o
  -6   2   8      741.24      827.70     31.24 o
  -5   2   8     2275.25     2216.79     42.76 o
  -4   2   8      426.86      421.23     15.34 o
  -3   2   8      635.79      627.26     15.19 o
  -2   2   8     2016.30     1973.86     31.89 o
  -1   2   8      361.23      304.48     10.69 o
   0   2   8     1125.36     1162.12     26.47 o
   1   2   8     5528.98     5291.94     85.21 o
   2   2   8     4678.32     4564.51     75.89 o
   3   2   8      312.22      289.16     14.22 o
   4   2   8     1790.28     1743.92     43.74 o
   5   2   8     1499.51     1478.09     37.19 o
   6   2   8     1280.14     1278.97     35.35 o
   7   2   8       71.04       61.76     13.13 o
   8   2   8      563.16      638.94     27.96 o
   9   2   8      422.38      459.09     25.69 o
  10   2   8       20.16       24.34     19.51 o
 -12   3   8       68.01       70.20     25.36 o
 -11   3   8      340.58      351.55     50.48 o
 -10   3   8       18.25       -3.93     13.86 o
  -9   3   8       28.79       48.57     15.65 o
  -8   3   8      681.34      685.73     31.57 o
  -7   3   8      663.85      638.53     29.06 o
  -6   3   8        1.91        8.95      9.58 o
  -5   3   8      225.83      225.59     12.82 o
  -4   3   8     2277.94     2236.66     40.32 o
  -3   3   8      450.06      410.14     15.31 o
  -2   3   8      318.87      305.96     11.11 o
  -1   3   8     1882.34     1911.96     36.01 o
   0   3   8     1800.93     1788.15     31.54 o
   1   3   8      197.38      204.05     12.06 o
   2   3   8       81.55       94.02     10.26 o
   3   3   8     1412.33     1393.24     32.58 o
   4   3   8      616.26      577.08     22.46 o
   5   3   8        0.88       -6.31      8.38 o
   6   3   8      171.31      142.53     18.87 o
   7   3   8      888.57      873.67     34.30 o
   8   3   8       75.44       83.02     15.79 o
   9   3   8       59.58       68.87     15.98 o
  10   3   8       55.23       63.49     24.50 o
 -12   4   8        2.71        9.57     17.71 o
 -11   4   8        4.66      -13.49     16.09 o
 -10   4   8      180.55      151.93     34.65 o
  -9   4   8      643.28      636.90     33.30 o
  -8   4   8      269.52      301.84     22.86 o
  -7   4   8       46.33       36.97     12.46 o
  -6   4   8     1067.11     1046.00     24.59 o
  -5   4   8      677.72      591.05     17.85 o
  -4   4   8       26.66       31.07      6.72 o
  -3   4   8      396.64      385.34     15.28 o
  -2   4   8      793.39      807.92     21.57 o
  -1   4   8        7.36       -6.29      6.29 o
   0   4   8      111.12      111.12      9.90 o
   1   4   8     1463.82     1463.48     33.05 o
   2   4   8     1323.39     1381.06     33.10 o
   3   4   8       88.62       87.58     10.98 o
   4   4   8       51.77       48.85      8.97 o
   5   4   8     1220.59     1194.99     33.80 o
   6   4   8      182.83      191.09     16.59 o
   7   4   8       15.03       11.31     12.33 o
   8   4   8       71.98       58.77     15.07 o
   9   4   8      159.97      196.14     20.47 o
  10   4   8      111.94       96.30     33.01 o
 -11   5   8      384.53      394.78     25.48 o
 -10   5   8      202.61      186.24     26.22 o
  -9   5   8      167.88      180.90     17.50 o
  -8   5   8      503.20      531.78     26.16 o
  -7   5   8      860.96      868.28     28.55 o
  -6   5   8       25.30       31.69      7.90 o
  -5   5   8      599.42      625.56     18.68 o
  -4   5   8     2221.95     2231.27     44.41 o
  -3   5   8      585.36      611.11     33.18 o
  -2   5   8       57.68       50.28      8.17 o
  -1   5   8     3653.91     3418.06    134.88 o
   0   5   8     5194.58     5190.83     86.22 o
   1   5   8     1766.10     1745.35     38.12 o
   2   5   8      669.68      655.13     22.43 o
   3   5   8     5586.90     5462.91     92.38 o
   4   5   8      973.20      906.77     24.17 o
   5   5   8        1.20        1.95      9.56 o
   6   5   8      317.48      321.52     27.35 o
   7   5   8      464.71      488.82     29.33 o
   8   5   8       72.86       82.00     16.32 o
   9   5   8       82.04       66.90     17.01 o
  10   5   8      247.58      180.03     38.92 o
 -11   6   8        4.93       -9.79     13.73 o
 -10   6   8        4.03       -4.26     12.91 o
  -9   6   8       48.50       69.54     14.87 o
  -8   6   8       53.68       65.68     13.47 o
  -7   6   8      258.54      253.61     17.67 o
  -6   6   8       13.06        2.93      7.96 o
  -5   6   8       26.23       35.61      9.15 o
  -4   6   8        0.19        3.64      9.55 o
  -3   6   8      365.31      368.81     21.10 o
  -2   6   8      406.72      395.95     21.81 o
  -1   6   8        0.96        9.95      7.51 o
   0   6   8     1039.40     1067.66     28.83 o
   1   6   8      552.51      588.52     21.82 o
   2   6   8       12.80        2.74      8.65 o
   3   6   8       24.19       16.95      9.96 o
   4   6   8       58.40       48.47     11.78 o
   5   6   8      448.27      457.18     22.65 o
   6   6   8       40.99       45.09     12.57 o
   7   6   8        3.98       16.60     15.39 o
   8   6   8        2.34       -6.00     20.27 o
   9   6   8       93.62       96.59     32.16 o
 -10   7   8       50.50       61.65     16.34 o
  -9   7   8      219.97      243.60     20.41 o
  -8   7   8      555.99      558.53     25.82 o
  -7   7   8      807.47      866.35     28.82 o
  -6   7   8      253.35      218.84     15.90 o
  -5   7   8     1012.21     1031.77     53.82 o
  -4   7   8     2697.38     2611.04     64.44 o
  -3   7   8     2029.14     1920.65     51.94 o
  -2   7   8        5.94       15.72     10.70 o
  -1   7   8     2239.45     2247.65     57.39 o
   0   7   8     3698.68     3641.66     67.78 o
   1   7   8     1785.95     1810.34     46.32 o
   2   7   8       87.94      101.68     12.55 o
   3   7   8     1427.33     1350.54     35.92 o
   4   7   8     1009.66     1029.13     31.74 o
   5   7   8       23.17       31.76     27.02 o
   6   7   8      846.36      790.27     30.64 o
   7   7   8      421.80      459.13     25.53 o
   8   7   8       80.24       91.22     22.03 o
   9   7   8       72.18       22.78     28.49 o
 -10   8   8        0.86        6.54     16.60 o
  -9   8   8        3.23        4.04     16.32 o
  -8   8   8       19.82      -12.73     14.17 o
  -7   8   8       56.31       41.69     12.39 o
  -6   8   8      280.40      250.17     17.55 o
  -5   8   8        3.16        1.41      9.19 o
  -4   8   8      229.52      228.17     19.52 o
  -3   8   8      135.65      129.59     16.56 o
  -2   8   8        2.65        0.42     10.74 o
  -1   8   8        5.08        4.07      7.47 o
   0   8   8      203.27      192.66     15.69 o
   1   8   8       77.26       83.34     18.71 o
   2   8   8       92.40      121.84     14.26 o
   3   8   8        4.62       21.68     11.59 o
   4   8   8      156.25      127.66     21.44 o
   5   8   8       27.33       17.88     26.26 o
   6   8   8        0.48       25.23     13.29 o
   7   8   8        5.06       -6.07     12.86 o
   8   8   8      151.88      121.76     22.92 o
  -9   9   8       59.93       34.90     18.49 o
  -8   9   8      399.80      388.73     29.71 o
  -7   9   8      352.97      343.25     21.56 o
  -6   9   8      100.15       89.24     14.07 o
  -5   9   8      383.52      432.76     29.13 o
  -4   9   8      975.47      916.53     50.23 o
  -3   9   8      812.93      869.48     35.57 o
  -2   9   8       37.87       30.79     13.51 o
  -1   9   8     1014.40     1019.66     38.20 o
   0   9   8     1440.78     1394.59     37.30 o
   1   9   8      106.09      117.77     14.58 o
   2   9   8      142.73      142.15     18.57 o
   3   9   8      423.39      425.75     34.45 o
   4   9   8     1518.27     1481.95     70.03 o
   5   9   8      156.08      181.29     34.99 o
   6   9   8      370.47      328.23     30.26 o
   7   9   8      389.38      321.30     38.25 o
  -8  10   8        4.45       15.13     17.53 o
  -7  10   8       24.53       11.39     13.09 o
  -6  10   8      468.68      471.42     24.35 o
  -5  10   8      248.24      301.97     20.13 o
  -4  10   8        1.58        5.04     13.94 o
  -3  10   8      435.91      444.06     27.97 o
  -2  10   8      342.70      344.16     66.66 o
  -1  10   8       44.94       46.32     28.39 o
   0  10   8      275.80      232.34     18.23 o
   1  10   8      361.10      325.49     20.64 o
   2  10   8      279.71      265.40     27.97 o
   3  10   8        3.80       35.57     13.83 o
   4  10   8      152.77      134.22     17.77 o
   5  10   8      432.77      450.72     31.95 o
   6  10   8       59.50       39.71     28.09 o
   7  10   8       32.92       -2.60     20.23 o
  -7  11   8      173.29      179.74     19.51 o
  -6  11   8       11.17       14.65     13.13 o
  -5  11   8      146.86      129.24     16.81 o
  -4  11   8      365.06      364.55     28.10 o
  -3  11   8      252.07      227.04     24.05 o
  -2  11   8        4.66        8.05     14.30 o
  -1  11   8      282.84      327.11     45.74 o
   0  11   8      671.11      683.83     35.24 o
   1  11   8        6.25       -6.98     14.49 o
   2  11   8       84.61      101.76     17.22 o
   3  11   8      174.99      173.55     19.07 o
   4  11   8      176.89      175.92     53.53 o
   5  11   8        1.22      -14.34     23.18 o
  -6  12   8      205.48      207.73     27.03 o
  -5  12   8       84.96       77.91     16.32 o
  -4  12   8       10.89      -10.13     16.84 o
  -3  12   8      299.43      285.79     63.46 o
  -2  12   8      837.16      855.44     40.36 o
  -1  12   8      577.37      591.76     33.97 o
   0  12   8       65.91       42.78     18.75 o
   1  12   8      832.11      791.60     32.48 o
   2  12   8      424.59      346.17     24.39 o
   3  12   8       69.34       36.39     27.98 o
  -4  13   8      139.99       56.09     31.97 o
  -3  13   8       45.88       84.48     31.27 o
  -2  13   8        2.70        2.98     25.71 o
  -1  13   8      160.42      143.00     33.85 o
   0  13   8      198.23      121.61     32.46 o
   1  13   8       96.47       53.96     31.82 o
   2  13   8        2.76       14.63     29.63 o
 -12   1   9        7.09       -4.00     16.77 o
 -11   1   9      219.87      200.49     24.67 o
 -10   1   9      895.61      802.64     38.29 o
  -9   1   9      759.24      772.67     36.17 o
  -8   1   9       22.06       19.03     12.88 o
  -7   1   9     1852.19     1842.84     52.44 o
  -6   1   9     1783.44     1798.27     49.84 o
  -5   1   9       20.46       26.47      9.26 o
  -4   1   9      233.86      207.36     11.42 o
  -3   1   9     3539.59     3422.00     50.58 o
  -2   1   9     2807.99     2751.01     48.89 o
  -1   1   9       40.41       48.68      7.67 o
   0   1   9      851.84      800.97     29.03 o
   1   1   9     2362.59     2165.34     43.43 o
   2   1   9     3328.32     3294.68     80.44 o
   3   1   9      406.32      481.63     25.30 o
   4   1   9     1036.52     1063.17     39.88 o
   5   1   9     1234.69     1187.80     33.22 o
   6   1   9      916.10      915.82     30.54 o
   7   1   9       58.65       51.04     22.66 o
   8   1   9      369.16      392.69     30.29 o
   9   1   9      303.21      351.34     30.74 o
  10   1   9       15.28       13.30     27.90 o
 -12   2   9      138.07      126.63     23.66 o
 -11   2   9      104.41       89.95     25.84 o
 -10   2   9        6.09        6.05     14.96 o
  -9   2   9       35.22       35.54     14.58 o
  -8   2   9      203.49      255.38     21.73 o
  -7   2   9        1.90       10.68     15.26 o
  -6   2   9        6.11        9.66     16.95 o
  -5   2   9      110.68       91.71     12.60 o
  -4   2   9       95.36       94.53      9.12 o
  -3   2   9      391.67      377.57     13.31 o
  -2   2   9       93.06      107.57      9.74 o
  -1   2   9       50.45       66.82      6.66 o
   0   2   9       28.38       18.15      6.74 o
   1   2   9      245.92      234.57     12.86 o
   2   2   9      230.65      248.36     13.55 o
   3   2   9     1106.89     1090.00     42.39 o
   4   2   9      360.63      361.47     30.25 o
   5   2   9       43.55       53.15     11.53 o
   6   2   9      322.09      327.18     22.26 o
   7   2   9      262.84      311.32     20.77 o
   8   2   9       69.37       56.96     19.53 o
   9   2   9       65.52       92.77     22.46 o
  10   2   9       30.57       -7.10     27.70 o
 -11   3   9      130.68      123.95     21.96 o
 -10   3   9      665.46      634.50     34.52 o
  -9   3   9      470.65      494.87     30.62 o
  -8   3   9        5.35        0.23     11.79 o
  -7   3   9      335.07      349.06     30.65 o
  -6   3   9      103.76      111.96     14.51 o
  -5   3   9       28.58       16.58      9.27 o
  -4   3   9      278.60      303.62     12.68 o
  -3   3   9       24.91       18.23      6.65 o
  -2   3   9      270.97      254.58     10.68 o
  -1   3   9      102.67      105.94     11.65 o
   0   3   9      747.33      709.80     21.55 o
   1   3   9     3268.67     3096.75     72.71 o
   2   3   9     3087.73     3025.32     56.44 o
   3   3   9      166.07      168.41     13.17 o
   4   3   9      562.29      577.22     38.22 o
   5   3   9     2207.75     2222.72     49.98 o
   6   3   9      780.82      796.30     29.24 o
   7   3   9        6.28        5.25     12.10 o
   8   3   9      248.86      279.59     21.87 o
   9   3   9      132.99      133.40     24.55 o
 -11   4   9       98.82       76.45     20.87 o
 -10   4   9       12.69        2.98     21.69 o
  -9   4   9      380.28      372.06     27.15 o
  -8   4   9     1219.98     1215.12     43.80 o
  -7   4   9      653.69      650.60     25.09 o
  -6   4   9       20.40       14.72      9.77 o
  -5   4   9      367.14      382.36     15.25 o
  -4   4   9      490.07      553.00     17.07 o
  -3   4   9      882.80      868.43     30.03 o
  -2   4   9      597.50      622.22     19.76 o
  -1   4   9     1271.41     1262.13     36.78 o
   0   4   9      310.30      322.49     20.97 o
   1   4   9      195.10      176.55     12.81 o
   2   4   9      148.55      163.34     12.98 o
   3   4   9     1753.63     1697.83     39.11 o
   4   4   9      723.53      674.91     31.97 o
   5   4   9      109.99      135.64     14.72 o
   6   4   9      304.73      317.65     26.90 o
   7   4   9      403.22      463.09     24.88 o
   8   4   9        7.65        3.88     13.57 o
   9   4   9      177.23      192.34     21.09 o
 -11   5   9       60.10       65.22     16.71 o
 -10   5   9      189.33      258.65     31.46 o
  -9   5   9       33.18       35.09     13.56 o
  -8   5   9       71.01       53.40     13.16 o
  -7   5   9       11.50       -2.63      9.30 o
  -6   5   9        3.88       -0.94      8.37 o
  -5   5   9       49.33       23.47      8.86 o
  -4   5   9      458.37      473.52     23.41 o
  -3   5   9       18.71       32.40     10.97 o
  -2   5   9      194.61      188.97     15.98 o
  -1   5   9     1219.97     1222.78     49.39 o
   0   5   9        4.03        4.92      7.36 o
   1   5   9     1220.43     1185.04     35.32 o
   2   5   9     1524.77     1494.91     39.68 o
   3   5   9      294.18      295.20     17.15 o
   4   5   9        2.52       -4.36      9.93 o
   5   5   9      382.18      356.87     20.90 o
   6   5   9       21.13       22.28     12.64 o
   7   5   9        2.33       20.79     13.77 o
   8   5   9       86.79       96.25     17.57 o
   9   5   9       22.93       52.58     21.34 o
 -11   6   9      175.60      167.42     36.09 o
 -10   6   9       20.46        1.76     13.54 o
  -9   6   9      695.42      635.76     28.45 o
  -8   6   9     1658.46     1677.95     51.11 o
  -7   6   9     1021.15     1018.38     75.70 o
  -6   6   9       15.21       18.26      9.65 o
  -5   6   9     1318.62     1315.55     34.16 o
  -4   6   9     1383.01     1390.64     46.96 o
  -3   6   9      487.69      462.87     25.54 o
  -2   6   9       40.91       26.97     10.95 o
  -1   6   9     1124.54     1122.92     36.80 o
   0   6   9      135.33      135.19     12.56 o
   1   6   9       45.12       47.13      9.95 o
   2   6   9      650.45      633.60     29.59 o
   3   6   9      876.44      822.65     27.48 o
   4   6   9       98.10       90.44     13.62 o
   5   6   9       57.51       69.47     17.59 o
   6   6   9      955.84      915.50     32.78 o
   7   6   9     1118.16     1160.51     38.51 o
   8   6   9      113.62      150.07     19.30 o
   9   6   9       57.31       79.27     31.82 o
 -10   7   9       18.60        8.92     14.71 o
  -9   7   9       13.52        9.80     15.95 o
  -8   7   9        2.61      -12.69     13.45 o
  -7   7   9        0.94       11.81     13.28 o
  -6   7   9       47.17       36.35     11.19 o
  -5   7   9       80.77       56.97     11.02 o
  -4   7   9        0.81       -6.50     10.32 o
  -3   7   9       15.85       15.95     13.85 o
  -2   7   9      342.92      317.32     21.47 o
  -1   7   9      334.06      318.05     21.33 o
   0   7   9        0.49       -4.07      8.39 o
   1   7   9        5.90        2.03      9.29 o
   2   7   9        1.88       -9.31      9.31 o
   3   7   9        5.36        5.99     10.70 o
   4   7   9       41.09       21.05     12.27 o
   5   7   9       26.94       45.82     30.35 o
   6   7   9        0.25      -11.88     11.88 o
   7   7   9        2.12        0.63     13.60 o
   8   7   9        0.34        8.96     18.09 o
  -9   8   9      286.77      299.79     44.50 o
  -8   8   9      589.00      677.60     52.89 o
  -7   8   9      214.06      228.35     23.46 o
  -6   8   9        0.40        0.16     10.42 o
  -5   8   9      478.85      489.94     22.80 o
  -4   8   9      331.52      343.67     31.64 o
  -3   8   9       23.82       22.75     13.32 o
  -2   8   9       30.70       26.51     13.65 o
  -1   8   9      952.15     1032.57     38.19 o
   0   8   9      737.85      747.57     26.68 o
   1   8   9        1.27       -6.25     10.07 o
   2   8   9      928.14      920.98     30.58 o
   3   8   9      795.71      860.77     30.41 o
   4   8   9      376.55      412.68     26.09 o
   5   8   9       24.28       49.62     18.02 o
   6   8   9      214.63      232.42     25.97 o
   7   8   9      319.62      384.47     31.30 o
  -9   9   9       38.75       31.69     26.73 o
  -8   9   9       56.01       75.89     20.34 o
  -7   9   9      143.39      180.75     17.77 o
  -6   9   9      274.40      260.39     19.32 o
  -5   9   9       90.33      101.36     14.73 o
  -4   9   9       38.40       22.87     13.94 o
  -3   9   9        4.73      -12.29     12.29 o
  -2   9   9      529.05      473.77     45.89 o
  -1   9   9      116.22      161.07     25.91 o
   0   9   9       33.62       41.51     12.52 o
   1   9   9      135.38      126.04     15.23 o
   2   9   9      102.60       91.61     15.06 o
   3   9   9       41.93       34.63     21.01 o
   4   9   9       72.55       98.33     16.26 o
   5   9   9      124.12      126.63     43.26 o
   6   9   9       77.21       78.83     21.20 o
  -8  10   9      356.94      416.66     32.28 o
  -7  10   9      293.82      281.88     21.53 o
  -6  10   9       54.41       33.10     13.44 o
  -5  10   9      161.89      160.12     17.36 o
  -4  10   9      390.02      397.06     44.38 o
  -3  10   9        2.47      -13.40     13.40 o
  -2  10   9        2.12       -0.68     14.76 o
  -1  10   9       37.52       31.13     15.97 o
   0  10   9      438.01      410.06     43.51 o
   1  10   9        4.11        1.14     12.24 o
   2  10   9      138.79      159.75     17.83 o
   3  10   9      420.57      421.36     28.27 o
   4  10   9      402.14      379.68     24.68 o
   5  10   9        0.58      -16.11     16.11 o
  -7  11   9      111.98      100.93     21.53 o
  -6  11   9      463.18      418.79     25.04 o
  -5  11   9      218.38      179.98     21.56 o
  -4  11   9       88.11      105.08     20.51 o
  -3  11   9      475.26      453.28     30.62 o
  -2  11   9      145.04      142.43     22.44 o
  -1  11   9       28.05       23.68     17.04 o
   0  11   9      387.89      330.48     27.18 o
   1  11   9      387.43      318.96     22.53 o
   2  11   9       93.81       45.10     15.38 o
   3  11   9        3.28        3.13     14.77 o
   4  11   9      250.43      242.72     22.70 o
  -5  12   9       48.30       33.96     18.41 o
  -4  12   9      231.29      188.62     36.19 o
  -3  12   9       48.51       33.91     19.20 o
  -2  12   9        1.21       14.83     17.86 o
  -1  12   9        2.81        3.72     17.49 o
   0  12   9       40.83       35.76     19.37 o
   1  12   9        0.73        5.41     27.85 o
   2  12   9        3.35        3.14     19.41 o
   3  12   9       60.75       73.86     34.10 o
  -2  13   9      155.42      133.72     34.25 o
  -1  13   9        8.45      -11.57     25.12 o
   0  13   9      172.87      126.92     35.19 o
 -11   0  10      334.26      270.37     39.51 o
 -10   0  10      645.84      651.38     50.33 o
  -9   0  10      483.42      482.22     42.69 o
  -8   0  10      117.53      107.22     24.37 o
  -7   0  10     1935.36     2014.40     80.46 o
  -6   0  10     1265.06     1327.23     58.97 o
  -5   0  10      113.53      110.84     19.21 o
  -4   0  10      608.77      613.16     35.89 o
  -3   0  10     3833.60     3682.15    112.28 o
  -2   0  10       66.07       74.23      9.89 o
  -1   0  10      110.28      130.64     12.12 o
   0   0  10      708.94      714.62     25.23 o
   1   0  10     2642.23     2566.36     88.65 o
   2   0  10      732.56      754.97     42.99 o
   3   0  10      959.47      898.67     49.64 o
   4   0  10     1717.65     1617.86     72.12 o
   5   0  10      336.55      344.28     36.98 o
   6   0  10      128.78       99.97     27.65 o
   7   0  10      261.50      239.00     36.23 o
   8   0  10      895.05      891.42     62.19 o
   9   0  10       99.58      112.43     34.65 o
 -11   1  10        3.12       -5.77     15.81 o
 -10   1  10       32.96       33.04     16.58 o
  -9   1  10       39.44       44.29     15.23 o
  -8   1  10      307.34      284.78     23.25 o
  -7   1  10        4.48        0.54     10.61 o
  -6   1  10      127.95      150.63     24.52 o
  -5   1  10      297.45      310.28     40.85 o
  -4   1  10      783.93      791.10     28.97 o
  -3   1  10        0.52        5.23      6.03 o
  -2   1  10        0.46       -3.38      4.96 o
  -1   1  10       10.69       14.55      5.52 o
   0   1  10       71.59       79.33     14.93 o
   1   1  10       11.28        1.07      6.48 o
   2   1  10       35.23       45.10     11.96 o
   3   1  10        0.71        3.35     10.61 o
   4   1  10      174.83      166.18     19.34 o
   5   1  10       13.73       12.44     13.92 o
   6   1  10       20.11       23.29     16.21 o
   7   1  10       54.53       54.54     19.23 o
   8   1  10       25.68       38.53     20.63 o
   9   1  10        1.43       28.90     20.69 o
 -11   2  10      425.01      393.15     57.21 o
 -10   2  10      535.05      519.61     33.34 o
  -9   2  10       72.66      103.29     23.06 o
  -8   2  10      168.68      197.80     47.43 o
  -7   2  10     1731.97     1680.68     50.94 o
  -6   2  10     2220.55     2259.98     59.47 o
  -5   2  10     1151.60     1158.82     51.47 o
  -4   2  10      254.39      271.82     22.27 o
  -3   2  10     2938.66     2856.13     45.78 o
  -2   2  10      819.81      818.42     22.27 o
  -1   2  10       26.77       29.90      7.55 o
   0   2  10      690.87      694.74     21.49 o
   1   2  10     1046.24     1070.72     27.86 o
   2   2  10      151.44      134.45     15.95 o
   3   2  10      458.59      449.77     26.14 o
   4   2  10      456.38      443.65     27.01 o
   5   2  10      278.54      280.50     24.36 o
   6   2  10      162.84      183.92     17.25 o
   7   2  10       49.86       54.94     19.69 o
   8   2  10      308.73      369.33     31.38 o
   9   2  10      120.07      137.64     35.59 o
 -11   3  10      157.04      153.68     24.07 o
 -10   3  10        0.86       -3.84     14.87 o
  -9   3  10       82.69      112.13     19.53 o
  -8   3  10      641.90      652.53     32.43 o
  -7   3  10       32.38       33.24     12.90 o
  -6   3  10      162.59      232.65     19.30 o
  -5   3  10      601.07      620.60     22.69 o
  -4   3  10     1208.53     1142.47     25.26 o
  -3   3  10      260.29      321.00     32.79 o
  -2   3  10     1243.38     1130.82     27.80 o
  -1   3  10      392.25      400.82     16.66 o
   0   3  10      302.58      299.88     15.06 o
   1   3  10      152.35      145.00     12.07 o
   2   3  10     1496.86     1376.80     37.49 o
   3   3  10      810.43      782.81     33.64 o
   4   3  10       98.24      107.03     26.65 o
   5   3  10        1.32       -4.59     15.04 o
   6   3  10       97.37      121.28     15.74 o
   7   3  10      193.78      194.32     21.13 o
   8   3  10       22.02       28.15     19.77 o
 -11   4  10       51.38       39.45     30.23 o
 -10   4  10       91.27       84.90     27.50 o
  -9   4  10        5.24       -3.93     13.83 o
  -8   4  10       38.89       48.47     12.84 o
  -7   4  10      291.98      278.69     18.64 o
  -6   4  10     1148.18     1081.49     52.53 o
  -5   4  10      341.80      326.48     17.18 o
  -4   4  10      612.94      674.47     22.85 o
  -3   4  10     1956.99     2074.64     52.75 o
  -2   4  10     2392.75     2428.16     58.86 o
  -1   4  10      283.09      266.54     17.94 o
   0   4  10      520.52      508.71     19.75 o
   1   4  10       57.88       77.44     18.34 o
   2   4  10       32.30       25.82      9.66 o
   3   4  10        0.59       -5.08     11.03 o
   4   4  10       35.56       18.25     13.93 o
   5   4  10       42.72       33.89     15.87 o
   6   4  10        0.31      -19.64     25.12 o
   7   4  10       36.56       48.59     15.20 o
   8   4  10       52.43       46.36     23.53 o
   9   4  10      180.59      118.93     33.21 o
 -10   5  10        8.58      -13.34     13.40 o
  -9   5  10      621.54      646.59     29.05 o
  -8   5  10      738.25      801.62     30.09 o
  -7   5  10      343.46      323.21     24.89 o
  -6   5  10       13.13       24.35     28.54 o
  -5   5  10      690.40      743.56     25.28 o
  -4   5  10      787.84      834.15     27.22 o
  -3   5  10       11.92        9.09      9.92 o
  -2   5  10     2123.41     2059.81     53.70 o
  -1   5  10      585.35      603.00     52.96 o
   0   5  10       58.26       39.45     11.32 o
   1   5  10      773.13      743.67     27.60 o
   2   5  10     3015.14     3018.87     59.53 o
   3   5  10     2119.78     2026.65     59.92 o
   4   5  10       31.83       39.50     15.07 o
   5   5  10      123.94      111.77     19.53 o
   6   5  10      827.19      851.10     40.91 o
   7   5  10      572.38      568.60     28.95 o
   8   5  10       18.35        8.07     17.66 o
 -10   6  10        7.78       23.75     15.00 o
  -9   6  10       42.17       30.00     17.35 o
  -8   6  10        0.04        0.06     14.26 o
  -7   6  10       33.67       39.09     15.25 o
  -6   6  10      272.72      296.49     29.63 o
  -5   6  10       64.06       56.16     11.43 o
  -4   6  10       91.28      119.20     16.01 o
  -3   6  10       13.67        8.05     13.38 o
  -2   6  10      199.64      192.33     46.01 o
  -1   6  10       47.31       52.13     12.77 o
   0   6  10      224.88      234.00     15.60 o
   1   6  10       10.53        7.73      9.14 o
   2   6  10      220.55      205.07     15.96 o
   3   6  10        3.16       -9.82     10.03 o
   4   6  10       48.89       50.46     16.55 o
   5   6  10       54.62       84.96     19.22 o
   6   6  10       26.04       48.90     18.24 o
   7   6  10       19.36       48.37     15.68 o
   8   6  10       10.38       34.60     26.26 o
  -9   7  10      688.86      723.91     38.50 o
  -8   7  10      625.66      743.27     44.85 o
  -7   7  10      277.41      283.65     33.28 o
  -6   7  10      187.55      151.99     15.49 o
  -5   7  10     1229.20     1255.54     49.38 o
  -4   7  10      690.00      708.50     31.92 o
  -3   7  10       68.22       60.89     14.25 o
  -2   7  10      735.92      788.39     33.13 o
  -1   7  10     1348.88     1427.31     74.58 o
   0   7  10      149.50      151.77     14.42 o
   1   7  10      106.39      127.38     14.15 o
   2   7  10     1153.50     1157.89     34.31 o
   3   7  10     1024.73     1023.67     33.00 o
   4   7  10      306.94      290.00     20.44 o
   5   7  10      221.87      192.84     24.03 o
   6   7  10      889.95      939.30     44.03 o
   7   7  10      420.27      459.04     47.35 o
  -9   8  10        0.21        1.69     24.45 o
  -8   8  10        2.31        9.57     16.37 o
  -7   8  10        0.48      -13.88     13.88 o
  -6   8  10        3.30       -2.24     10.89 o
  -5   8  10       36.85       44.21     12.61 o
  -4   8  10       53.03       40.56     15.18 o
  -3   8  10      279.07      289.89     22.91 o
  -2   8  10       46.21       66.19     15.53 o
  -1   8  10       96.36      111.79     29.29 o
   0   8  10        8.00        3.80     10.36 o
   1   8  10       30.94       36.44     12.31 o
   2   8  10       23.80       14.87     12.08 o
   3   8  10      113.58      106.85     15.95 o
   4   8  10        7.46       18.31     12.87 o
   5   8  10        9.97       -3.32     15.76 o
   6   8  10        1.65       -1.99     17.60 o
  -8   9  10      234.70      206.37     35.74 o
  -7   9  10       88.91       83.94     20.01 o
  -6   9  10      171.50      162.82     17.63 o
  -5   9  10      538.84      549.05     25.84 o
  -4   9  10      115.89      129.54     19.56 o
  -3   9  10        0.36       -3.81     13.62 o
  -2   9  10      251.47      319.08     34.32 o
  -1   9  10     1422.00     1379.78     47.66 o
   0   9  10       95.24      108.31     36.31 o
   1   9  10      271.63      279.45     20.06 o
   2   9  10      636.72      583.76     27.13 o
   3   9  10      446.49      446.39     28.50 o
   4   9  10      264.64      178.60     29.20 o
   5   9  10      109.19       98.39     22.48 o
  -7  10  10      400.00      437.64     32.74 o
  -6  10  10      594.87      614.67     32.31 o
  -5  10  10       15.86       17.90     12.93 o
  -4  10  10       19.17       16.85     16.34 o
  -3  10  10       86.21       88.45     18.86 o
  -2  10  10       39.59       25.12     16.42 o
  -1  10  10       91.65       72.87     17.92 o
   0  10  10      268.71      275.12     25.43 o
   1  10  10      407.45      449.57     25.11 o
   2  10  10       23.21       15.00     13.91 o
   3  10  10      120.85      132.08     25.47 o
   4  10  10      475.66      475.22     27.85 o
  -6  11  10       17.83       25.27     18.66 o
  -5  11  10      172.29      153.87     18.95 o
  -4  11  10       56.77       47.05     23.08 o
  -3  11  10        0.27      -11.14     15.22 o
  -2  11  10       66.83       59.90     19.48 o
  -1  11  10      322.14      355.02     29.04 o
   0  11  10        2.91       -8.81     16.31 o
   1  11  10      471.68      458.64     32.02 o
   2  11  10      269.20      245.64     26.77 o
   3  11  10      122.55      126.21     24.24 o
  -4  12  10      103.90       71.82     30.53 o
  -3  12  10      228.22      208.47     37.38 o
  -2  12  10      369.69      340.26     43.13 o
  -1  12  10       17.99       24.62     28.00 o
   0  12  10      505.72      383.89     45.17 o
 -11   1  11      342.55      329.50     30.19 o
 -10   1  11      319.63      402.40     30.86 o
  -9   1  11       13.79       16.74     14.69 o
  -8   1  11      961.38      922.14     39.27 o
  -7   1  11     1862.33     1784.82     53.49 o
  -6   1  11      719.11      697.45     62.96 o
  -5   1  11        2.83        1.46      8.97 o
  -4   1  11      620.70      699.95     28.33 o
  -3   1  11     3729.03     3626.00     64.38 o
  -2   1  11      880.83      897.93     24.72 o
  -1   1  11      124.51      107.47     10.23 o
   0   1  11     1377.27     1275.20     30.84 o
   1   1  11     1006.97     1016.00     47.53 o
   2   1  11      121.75      143.55     25.89 o
   3   1  11     1106.04     1003.67     38.80 o
   4   1  11     1274.46     1163.92     43.58 o
   5   1  11      638.91      667.23     35.16 o
   6   1  11      190.54      179.58     23.66 o
   7   1  11      777.26      785.74     41.53 o
   8   1  11      684.20      672.82     40.11 o
 -11   2  11       13.03       25.53     19.36 o
 -10   2  11       77.91      107.69     50.95 o
  -9   2  11      142.33      147.51     24.27 o
  -8   2  11      191.20      230.52     22.09 o
  -7   2  11        0.26       -7.20     11.25 o
  -6   2  11       78.34       73.21     14.11 o
  -5   2  11       13.97       12.03      9.99 o
  -4   2  11      677.22      740.65     24.02 o
  -3   2  11        1.01       -3.34      6.22 o
  -2   2  11       40.16       60.49      9.07 o
  -1   2  11       29.00       25.92     13.81 o
   0   2  11       13.99        0.90      7.41 o
   1   2  11       53.26       53.07      9.73 o
   2   2  11      212.34      239.18     20.35 o
   3   2  11       95.42      102.67     16.98 o
   4   2  11      137.13      121.88     30.53 o
   5   2  11      273.86      301.49     26.59 o
   6   2  11      827.48      800.90     40.25 o
   7   2  11      361.49      369.94     31.56 o
   8   2  11        9.98       -0.99     26.80 o
 -10   3  11      434.71      419.40     79.94 o
  -9   3  11       14.70      -13.09     14.00 o
  -8   3  11      541.51      574.50     31.87 o
  -7   3  11     1510.55     1567.37     64.40 o
  -6   3  11      472.90      472.02     22.77 o
  -5   3  11        0.05       15.88     13.20 o
  -4   3  11       49.85       64.01     10.19 o
  -3   3  11       10.37        5.71     15.34 o
  -2   3  11       30.41       23.23     10.77 o
  -1   3  11        2.51       -5.53      6.83 o
   0   3  11      162.03      169.14     11.36 o
   1   3  11      418.34      395.82     18.59 o
   2   3  11        1.88       -5.43     10.40 o
   3   3  11     1844.96     1755.41     54.23 o
   4   3  11     2096.44     2201.96     64.20 o
   5   3  11      710.23      696.23     36.00 o
   6   3  11       60.19       32.79     17.92 o
   7   3  11      660.59      689.65     39.90 o
 -10   4  11       83.35       93.94     17.70 o
  -9   4  11      527.34      551.19     35.09 o
  -8   4  11      330.52      260.86     24.82 o
  -7   4  11       97.54       90.25     13.89 o
  -6   4  11      712.56      652.59     31.52 o
  -5   4  11      713.27      765.62     32.95 o
  -4   4  11      574.81      665.66     23.53 o
  -3   4  11       20.54       27.83     11.04 o
  -2   4  11     1187.83     1193.19     52.54 o
  -1   4  11     1813.22     1704.86    146.69 o
   0   4  11     1036.43     1000.34     28.50 o
   1   4  11       49.95       63.59     13.20 o
   2   4  11     1519.96     1522.08     41.11 o
   3   4  11      839.83      891.46     38.30 o
   4   4  11      279.82      241.95     23.47 o
   5   4  11       65.76       50.86     17.69 o
   6   4  11      396.10      342.93     29.41 o
   7   4  11       47.87       75.42     22.33 o
 -10   5  11       36.74       37.53     15.78 o
  -9   5  11       42.83       41.79     17.43 o
  -8   5  11      212.36      256.30     26.33 o
  -7   5  11      289.62      302.99     25.32 o
  -6   5  11      166.61      190.72     23.65 o
  -5   5  11       43.01       33.41     13.62 o
  -4   5  11      275.52      306.00     17.90 o
  -3   5  11       12.30       15.73     11.13 o
  -2   5  11      221.52      245.71     19.14 o
  -1   5  11      106.46      135.70     15.75 o
   0   5  11        2.35        4.68      8.71 o
   1   5  11      143.27      185.28     14.88 o
   2   5  11      152.06      166.01     15.08 o
   3   5  11      141.92      149.59     19.99 o
   4   5  11      517.28      589.07     33.79 o
   5   5  11       51.77       52.23     26.23 o
   6   5  11       15.75       -0.37     17.50 o
   7   5  11      208.90      208.37     39.11 o
  -9   6  11      669.21      714.79     38.80 o
  -8   6  11      476.54      508.90     32.83 o
  -7   6  11        0.71      -10.26     13.43 o
  -6   6  11      736.73      657.62     37.97 o
  -5   6  11     1834.99     1948.24     46.01 o
  -4   6  11      570.01      559.05     37.80 o
  -3   6  11       50.85       39.47     13.19 o
  -2   6  11     1075.21     1072.38     78.57 o
  -1   6  11     1595.54     1728.50     50.57 o
   0   6  11      600.29      621.83     24.36 o
   1   6  11      243.78      249.80     17.37 o
   2   6  11     1655.94     1638.73     41.71 o
   3   6  11      506.67      548.60     40.55 o
   4   6  11       46.36       64.97     27.62 o
   5   6  11      494.41      479.84     32.88 o
   6   6  11      656.63      723.83     40.80 o
  -9   7  11      102.88      104.66     22.46 o
  -8   7  11       23.03       16.53     16.53 o
  -7   7  11        0.02        4.29     21.19 o
  -6   7  11       44.84       36.10     16.73 o
  -5   7  11       32.30       20.73     11.34 o
  -4   7  11        4.72       10.92     12.84 o
  -3   7  11       12.81       28.42     13.82 o
  -2   7  11       15.16        2.34     12.06 o
  -1   7  11        0.80       -6.13     11.54 o
   0   7  11        4.44        9.25     12.78 o
   1   7  11       67.80       77.92     39.76 o
   2   7  11       36.74       61.42     13.45 o
   3   7  11        0.83       22.07     13.77 o
   4   7  11       45.93       17.08     16.30 o
   5   7  11       39.91       34.23     27.37 o
   6   7  11        8.00       -9.48     25.76 o
  -8   8  11      279.42      284.99     50.80 o
  -7   8  11       44.51       30.67     17.39 o
  -6   8  11      320.03      327.88     43.08 o
  -5   8  11     1209.22     1281.58     37.74 o
  -4   8  11      403.54      404.62     47.75 o
  -3   8  11      119.43      128.83     27.18 o
  -2   8  11      932.92      932.35     38.45 o
  -1   8  11     1035.96     1062.68     40.99 o
   0   8  11       71.57       73.21     17.05 o
   1   8  11      197.66      206.18     18.04 o
   2   8  11      767.19      738.86     29.59 o
   3   8  11      760.17      802.95     35.68 o
   4   8  11       12.01       32.57     18.38 o
   5   8  11      231.09      220.36     27.50 o
  -7   9  11       46.71       37.56     18.46 o
  -6   9  11      168.55      139.42     17.61 o
  -5   9  11       19.06       23.35     12.91 o
  -4   9  11       40.98       25.05     16.74 o
  -3   9  11      147.73      145.57     20.85 o
  -2   9  11      111.00      113.10     19.55 o
  -1   9  11        6.49       -2.72     14.69 o
   0   9  11       58.46       51.40     23.97 o
   1   9  11      186.80      162.45     19.99 o
   2   9  11       56.69       39.67     14.40 o
   3   9  11       20.65      -13.15     13.15 o
   4   9  11       88.34       63.41     23.45 o
  -6  10  11      153.08      197.55     19.91 o
  -5  10  11      501.72      542.80     27.67 o
  -4  10  11      336.48      362.99     28.64 o
  -3  10  11        4.99      -11.92     15.71 o
  -2  10  11      169.56      185.85     23.65 o
  -1  10  11      433.65      408.31     29.64 o
   0  10  11       86.43      102.84     21.11 o
   1  10  11       30.41      -13.81     17.87 o
   2  10  11      250.57      274.51     22.47 o
   3  10  11      612.86      582.86     37.15 o
   4  10  11       75.60        9.23     31.12 o
  -4  11  11      123.49       74.36     29.78 o
  -3  11  11      375.62      360.66     43.88 o
  -2  11  11       99.56      112.23     32.21 o
  -1  11  11      123.25       87.16     32.66 o
   0  11  11      469.28      476.96     48.40 o
   1  11  11      329.19      211.70     37.92 o
   2  11  11       26.68       29.09     31.12 o
 -10   0  12      222.30      250.81     36.68 o
  -9   0  12        3.26       22.04     21.74 o
  -8   0  12     1063.59     1052.84     59.71 o
  -7   0  12     1297.94     1291.55     64.33 o
  -6   0  12      434.36      468.37     37.43 o
  -5   0  12       30.45       16.48     15.14 o
  -4   0  12     4337.55     4378.94    135.95 o
  -3   0  12     2082.44     2253.65     81.65 o
  -2   0  12       30.02       15.67      7.75 o
  -1   0  12      281.05      285.12     18.42 o
   0   0  12     1007.46      916.84     48.00 o
   1   0  12      801.57      692.23     43.08 o
   2   0  12      129.69       95.45     22.29 o
   3   0  12     1099.80     1097.91     59.96 o
   4   0  12     1673.56     1591.65     76.54 o
   5   0  12      231.66      222.52     35.14 o
   6   0  12        6.03       -1.89     23.83 o
   7   0  12      821.57      831.86     63.83 o
 -10   1  12       68.86       95.12     21.74 o
  -9   1  12      114.08      115.44     24.42 o
  -8   1  12       13.52       32.80     31.77 o
  -7   1  12       40.30       43.70     21.27 o
  -6   1  12       66.31       63.01     13.74 o
  -5   1  12      130.87      140.27     16.41 o
  -4   1  12      264.34      240.52     18.81 o
  -3   1  12       93.65       93.21     11.27 o
  -2   1  12        3.61        4.21      4.77 o
  -1   1  12      136.40      125.38     11.42 o
   0   1  12      134.62      127.10     18.89 o
   1   1  12       31.05       32.92     12.23 o
   2   1  12      100.93      102.92     16.30 o
   3   1  12        3.46      -12.08     12.08 o
   4   1  12       61.79       70.97     17.93 o
   5   1  12       35.42       26.31     16.85 o
   6   1  12        2.18       24.01     18.42 o
   7   1  12       25.46       12.86     27.10 o
 -10   2  12      259.41      267.61     27.23 o
  -9   2  12       31.44       13.91     16.14 o
  -8   2  12      912.21      892.52     51.35 o
  -7   2  12     1465.34     1508.99     60.78 o
  -6   2  12      626.97      622.73     32.56 o
  -5   2  12       17.79       20.70     10.28 o
  -4   2  12     2520.99     2543.37     64.86 o
  -3   2  12     2002.61     2058.57     44.01 o
  -2   2  12        1.74       -6.79      8.59 o
  -1   2  12      568.34      532.53     17.70 o
   0   2  12     1271.69     1239.99     31.99 o
   1   2  12      546.47      536.83     27.61 o
   2   2  12       43.17       47.20     14.26 o
   3   2  12      739.50      703.86     34.33 o
   4   2  12     1030.17     1051.95     43.62 o
   5   2  12      470.68      508.02     32.97 o
   6   2  12        9.24        5.88     17.03 o
 -10   3  12       47.37       80.88     20.36 o
  -9   3  12      333.55      325.49     51.52 o
  -8   3  12      128.96      114.44     19.40 o
  -7   3  12       63.65       76.75     15.35 o
  -6   3  12      182.71      206.99     21.91 o
  -5   3  12      771.84      823.61     59.54 o
  -4   3  12      413.46      368.47     34.55 o
  -3   3  12     1176.12     1172.88     31.51 o
  -2   3  12      522.64      522.31     26.48 o
  -1   3  12      407.36      385.58     18.17 o
   0   3  12      169.13      149.01     14.77 o
   1   3  12      199.89      201.28     19.40 o
   2   3  12      571.93      554.11     30.21 o
   3   3  12       93.01       66.05     16.72 o
   4   3  12       61.79       57.72     17.48 o
   5   3  12      138.36      167.44     23.55 o
   6   3  12       17.52       19.91     18.44 o
 -10   4  12      172.08      230.71     40.55 o
  -9   4  12        0.09      -15.94     19.98 o
  -8   4  12      138.88      157.97     22.69 o
  -7   4  12      514.76      569.35     32.83 o
  -6   4  12      176.50      189.84     20.83 o
  -5   4  12      246.62      250.09     23.50 o
  -4   4  12      720.00      711.99     25.16 o
  -3   4  12     1280.71     1348.43     42.13 o
  -2   4  12       80.19       95.81     14.34 o
  -1   4  12      954.52      916.85     33.94 o
   0   4  12     1303.98     1343.05     35.04 o
   1   4  12      164.69      182.59     15.19 o
   2   4  12       10.28        4.43     13.13 o
   3   4  12      196.89      214.05     22.83 o
   4   4  12      110.06       87.50     31.42 o
   5   4  12      196.39      155.42     23.10 o
   6   4  12        3.22        4.51     18.20 o
  -9   5  12      790.24      831.15     73.41 o
  -8   5  12      434.58      453.80     32.11 o
  -7   5  12       13.79       18.45     15.42 o
  -6   5  12      587.64      627.36     33.14 o
  -5   5  12     1998.34     2001.15     58.58 o
  -4   5  12      538.49      580.16     23.87 o
  -3   5  12      381.59      402.75     51.37 o
  -2   5  12      888.15      901.83     34.82 o
  -1   5  12      124.71      159.26     17.52 o
   0   5  12        3.19       -8.80      8.80 o
   1   5  12      199.09      186.48     15.74 o
   2   5  12      437.05      424.46     28.33 o
   3   5  12       48.24       67.67     17.96 o
   4   5  12       52.79       47.56     14.70 o
   5   5  12      582.68      586.20     36.89 o
   6   5  12      716.84      702.21     56.83 o
  -9   6  12       43.52       68.62     30.77 o
  -8   6  12        3.28      -14.55     15.94 o
  -7   6  12      286.70      286.41     26.26 o
  -6   6  12      174.72      216.24     65.17 o
  -5   6  12       73.40       62.51     16.29 o
  -4   6  12        0.53       -9.45      9.57 o
  -3   6  12       54.97       71.72     20.97 o
  -2   6  12       65.47       66.35     15.35 o
  -1   6  12      302.41      328.90     23.59 o
   0   6  12      138.44      122.58     17.62 o
   1   6  12       81.99       68.23     28.12 o
   2   6  12      286.55      248.46     18.84 o
   3   6  12      160.04      168.49     22.65 o
   4   6  12       41.19       -6.43     17.99 o
   5   6  12        7.08      -16.53     16.53 o
  -8   7  12      207.84      224.11     25.92 o
  -7   7  12       81.90       85.20     19.39 o
  -6   7  12     1154.25     1188.90     99.03 o
  -5   7  12     1077.18     1055.61     34.46 o
  -4   7  12      304.56      335.62     25.55 o
  -3   7  12        3.20      -12.09     21.44 o
  -2   7  12      930.31      934.51     48.99 o
  -1   7  12      816.50      835.43     42.22 o
   0   7  12       93.72      102.34     17.75 o
   1   7  12      114.36      115.30     15.30 o
   2   7  12      365.19      432.14     24.13 o
   3   7  12       96.13      122.03     22.71 o
   4   7  12        4.86        3.87     16.97 o
  -7   8  12       66.83      101.46     21.09 o
  -6   8  12      109.97      111.05     21.39 o
  -5   8  12        5.55        3.44     11.66 o
  -4   8  12       41.22       45.20     17.72 o
  -3   8  12       63.01       35.51     16.03 o
  -2   8  12        0.89       13.49     14.51 o
  -1   8  12        5.34        3.98     16.85 o
   0   8  12       50.61       52.00     27.15 o
   1   8  12      151.72      186.76     22.19 o
   2   8  12       24.93       33.70     15.16 o
   3   8  12       13.95        3.22     14.17 o
   4   8  12        0.65       17.03     27.40 o
  -6   9  12      548.01      576.86     35.72 o
  -5   9  12      126.15       97.99     16.05 o
  -4   9  12        2.60       -9.04     16.09 o
  -3   9  12       15.68        9.89     16.39 o
  -2   9  12      566.82      636.18     35.54 o
  -1   9  12      813.80      822.32     39.30 o
   0   9  12       71.59       48.18     18.58 o
   1   9  12      186.61      198.58     33.53 o
   2   9  12      269.10      284.99     27.69 o
   3   9  12      175.96      185.16     26.09 o
  -4  10  12      115.06      113.97     32.66 o
  -3  10  12      188.04      224.13     31.32 o
  -2  10  12       45.73       41.45     27.05 o
  -1  10  12       37.51       27.95     27.55 o
   0  10  12      232.36      257.61     39.16 o
   1  10  12      128.14      118.93     32.76 o
   2  10  12       18.14       10.37     28.54 o
  -9   1  13       20.57       22.54     16.53 o
  -8   1  13      665.43      669.55     35.68 o
  -7   1  13     1026.73     1104.92     42.94 o
  -6   1  13      106.64      160.37     18.95 o
  -5   1  13      431.19      426.54     25.80 o
  -4   1  13     1948.02     1821.57     52.51 o
  -3   1  13     1451.98     1445.13     44.43 o
  -2   1  13      289.28      289.95     16.27 o
  -1   1  13      768.58      706.68     24.01 o
   0   1  13     3863.01     3681.70     98.26 o
   1   1  13     1657.90     1528.02     48.66 o
   2   1  13       87.19       61.50     24.05 o
   3   1  13      719.12      699.36     41.74 o
   4   1  13      820.65      804.98     61.23 o
   5   1  13        4.38       -3.48     15.96 o
  -9   2  13       44.70       39.85     18.19 o
  -8   2  13       16.14       15.88     15.30 o
  -7   2  13       21.00       19.94     15.78 o
  -6   2  13      260.73      311.58     50.43 o
  -5   2  13      170.60      199.47     20.33 o
  -4   2  13       74.64       60.18     14.31 o
  -3   2  13        9.71       -0.19     11.42 o
  -2   2  13       50.35       83.06     13.62 o
  -1   2  13      176.95      182.64     21.09 o
   0   2  13       29.10       14.45     11.80 o
   1   2  13      219.77      195.56     19.64 o
   2   2  13        4.67      -11.41     11.41 o
   3   2  13        0.50        0.71     13.78 o
   4   2  13       79.90       87.85     21.79 o
   5   2  13      310.28      341.52     29.41 o
  -9   3  13        0.19        2.42     13.05 o
  -8   3  13      190.22      216.44     24.87 o
  -7   3  13      459.98      444.31     30.41 o
  -6   3  13      367.78      339.27     26.23 o
  -5   3  13       37.95       69.02     15.83 o
  -4   3  13      780.90      843.87     35.31 o
  -3   3  13      931.10      924.30     46.81 o
  -2   3  13       96.55       80.86     13.98 o
  -1   3  13      367.39      408.16     23.74 o
   0   3  13      944.28      924.83     28.74 o
   1   3  13      362.44      349.58     24.81 o
   2   3  13       31.93       35.05     14.93 o
   3   3  13      557.15      600.64     33.59 o
   4   3  13      363.66      344.18     28.74 o
   5   3  13        7.42        2.65     17.68 o
  -9   4  13      143.68      156.32     24.30 o
  -8   4  13       20.12       18.13     21.52 o
  -7   4  13       93.69      103.34     20.08 o
  -6   4  13      430.68      496.64     30.95 o
  -5   4  13      527.46      557.46     38.64 o
  -4   4  13        0.44       -2.91     11.96 o
  -3   4  13      420.02      409.51     25.81 o
  -2   4  13     1419.60     1461.54     62.86 o
  -1   4  13     1404.48     1365.12     43.66 o
   0   4  13       41.72       21.39     10.54 o
   1   4  13      945.18      949.29     39.48 o
   2   4  13      935.46      947.28     33.68 o
   3   4  13      251.81      291.12     26.39 o
   4   4  13        3.88        5.28     25.91 o
   5   4  13      250.13      246.77     28.15 o
  -8   5  13       43.15       51.73     18.89 o
  -7   5  13       27.12       31.51     18.44 o
  -6   5  13        0.84        7.06     14.82 o
  -5   5  13      100.47       80.41     18.04 o
  -4   5  13      390.21      370.13     26.11 o
  -3   5  13      429.71      439.33     26.63 o
  -2   5  13       24.38        1.31     12.07 o
  -1   5  13      113.68      125.70     17.29 o
   0   5  13      277.15      238.14     32.56 o
   1   5  13      420.21      445.29     28.38 o
   2   5  13      167.83      151.41     21.16 o
   3   5  13      129.47      127.29     21.62 o
   4   5  13      164.03      180.39     25.16 o
  -8   6  13      164.23      179.75     25.02 o
  -7   6  13       14.00        0.13     15.56 o
  -6   6  13      502.19      511.19     32.58 o
  -5   6  13     1044.68     1115.83    139.18 o
  -4   6  13       52.49       36.10     12.51 o
  -3   6  13      327.17      340.00     26.85 o
  -2   6  13     1213.70     1314.06     83.56 o
  -1   6  13      693.00      707.71     33.73 o
   0   6  13       41.34       59.13     16.04 o
   1   6  13      807.76      809.82     31.17 o
   2   6  13     1132.80     1199.84     56.71 o
   3   6  13       43.71       57.19     24.45 o
   4   6  13      292.29      272.11     41.84 o
  -7   7  13        1.14        6.06     16.69 o
  -6   7  13       43.25       36.80     18.11 o
  -5   7  13       14.05       28.51     16.54 o
  -4   7  13       83.85       76.60     14.54 o
  -3   7  13       19.98       10.49     14.88 o
  -2   7  13       12.21        3.47     14.34 o
  -1   7  13        1.15       -9.36     13.95 o
   0   7  13       21.36       -3.03     14.63 o
   1   7  13       58.46       65.04     18.09 o
   2   7  13       14.89       12.98     16.32 o
   3   7  13       98.67       33.21     27.55 o
  -6   8  13      530.40      631.39     38.05 o
  -5   8  13      669.64      749.41     38.46 o
  -4   8  13       80.00       66.18     21.15 o
  -3   8  13      564.32      639.18     35.11 o
  -2   8  13     1223.84     1262.23     48.01 o
  -1   8  13      448.55      455.95     50.33 o
   0   8  13       25.94        4.74     16.32 o
   1   8  13      375.68      422.91     30.52 o
   2   8  13      569.28      576.17     47.65 o
   3   8  13       56.27       34.60     28.24 o
  -4   9  13      290.27      321.41     31.05 o
  -3   9  13      166.30      147.14     30.28 o
  -2   9  13       41.92       43.63     19.31 o
  -1   9  13        5.12       22.78     26.65 o
   0   9  13       13.16       18.42     26.90 o
   1   9  13       13.90        3.82     26.41 o
  -8   0  14        8.16        9.23     22.83 o
  -7   0  14       11.27       14.59     20.85 o
  -6   0  14       36.77       62.29     22.09 o
  -5   0  14      171.24      180.08     28.14 o
  -3   0  14      613.73      661.06     42.79 o
  -1   0  14      733.48      723.45     44.62 o
   0   0  14     1078.79     1095.53     57.33 o
   1   0  14      298.05      339.07     34.84 o
   2   0  14       36.11       11.52     20.00 o
   3   0  14      233.37      205.10     33.60 o
   4   0  14      285.49      219.49     36.38 o
  -8   1  14        3.77      -15.46     15.46 o
  -7   1  14        3.28        2.32     19.41 o
  -6   1  14       66.73       52.71     22.68 o
  -5   1  14      185.29      200.10     20.90 o
  -4   1  14       18.13       44.93     13.72 o
  -3   1  14      117.92      169.70     18.28 o
  -2   1  14       15.62       -8.24     15.69 o
  -1   1  14        0.28       -3.97     14.79 o
   0   1  14        3.14       19.04     16.55 o
   1   1  14       35.08       25.87     13.67 o
   2   1  14       44.95       27.31     14.46 o
   3   1  14       43.45       41.89     20.62 o
   4   1  14       27.15       15.57     17.37 o
  -8   2  14      186.53      142.31     30.97 o
  -7   2  14      148.54      133.59     32.07 o
  -6   2  14       33.35        5.22     14.17 o
  -5   2  14      205.95      256.94     23.20 o
  -4   2  14      925.98      936.28     37.97 o
  -3   2  14      312.56      381.71     24.88 o
  -2   2  14       27.03       24.91      9.75 o
  -1   2  14      555.69      501.48     38.62 o
   0   2  14     1022.29     1040.61     39.98 o
   1   2  14      384.77      379.89     26.17 o
   2   2  14        2.40      -12.46     12.46 o
   3   2  14      474.37      505.33     47.35 o
   4   2  14      459.02      396.33     31.17 o
  -8   3  14        4.70       21.20     18.08 o
  -7   3  14       22.80       49.15     18.20 o
  -6   3  14      113.17      121.20     19.89 o
  -5   3  14      381.36      357.32     26.45 o
  -4   3  14        1.17       -0.17     12.45 o
  -3   3  14      708.86      685.77     31.81 o
  -2   3  14      431.99      411.09     29.68 o
  -1   3  14      147.60      191.85     18.97 o
   0   3  14        1.15        0.69     12.38 o
   1   3  14      302.80      277.13     23.79 o
   2   3  14      434.54      477.25     30.97 o
   3   3  14      243.79      254.75     25.71 o
   4   3  14       44.84       43.00     18.75 o
  -8   4  14       93.55      149.22     24.51 o
  -7   4  14      166.02      183.36     24.17 o
  -6   4  14        2.14       -6.13     22.68 o
  -5   4  14      317.35      319.29     25.86 o
  -4   4  14      151.02      175.14     20.31 o
  -3   4  14       98.46       78.69     16.28 o
  -2   4  14        1.06        7.34     21.57 o
  -1   4  14      495.86      556.64     32.36 o
   0   4  14      688.63      703.85     48.40 o
   1   4  14      337.09      345.23     26.83 o
   2   4  14       18.85       -8.28     15.56 o
   3   4  14      189.10      200.00     24.88 o
   4   4  14      183.43      158.29     36.33 o
  -7   5  14      158.60      152.94     23.59 o
  -6   5  14      303.64      314.13     32.19 o
  -5   5  14      432.69      440.96     29.64 o
  -4   5  14        1.06      -16.38     16.38 o
  -3   5  14      277.16      315.01     24.62 o
  -2   5  14      810.01      841.30     36.25 o
  -1   5  14      531.49      528.44     29.87 o
   0   5  14        3.54        7.25     14.00 o
   1   5  14      399.05      432.22     42.27 o
   2   5  14      569.91      616.92     36.74 o
   3   5  14       74.38       43.23     27.75 o
  -6   6  14        8.46       12.42     16.04 o
  -5   6  14       54.35       48.43     17.58 o
  -4   6  14      102.46      100.89     21.32 o
  -3   6  14      106.52      118.80     27.55 o
  -2   6  14        2.24        7.63     14.21 o
  -1   6  14      182.65      194.61     22.13 o
   0   6  14       34.19       75.63     17.56 o
   1   6  14        2.19       24.67     23.73 o
   2   6  14       18.83       27.30     24.87 o
   3   6  14        5.15       31.67     27.15 o
  -5   7  14      245.10      263.07     38.49 o
  -4   7  14        0.24        5.53     15.33 o
  -3   7  14      222.91      212.53     23.95 o
  -2   7  14      840.87      869.70     77.76 o
  -1   7  14      591.57      616.36     34.68 o
   0   7  14        5.86       25.64     16.99 o
   2   7  14      669.40      745.19     59.32 o
  -4   8  14       28.30       18.38     16.98 o
  -3   8  14       32.35       48.66     18.78 o
  -2   8  14        7.58        2.08     24.42 o
  -1   8  14        8.80       10.62     25.46 o
   0   8  14        0.60       -5.51     24.97 o
   1   8  14        7.82       13.35     27.60 o
  -7   1  15      371.79      441.22     44.52 o
  -6   1  15       56.06       79.68     18.78 o
  -5   1  15      826.19      859.68     38.69 o
  -4   1  15      603.57      602.79     45.42 o
  -3   1  15       89.16       62.34     22.09 o
  -1   1  15      846.26      719.38     48.20 o
   0   1  15     1327.50     1255.24     45.55 o
   1   1  15       66.22       86.25     17.64 o
   2   1  15      368.34      345.42     27.90 o
   3   1  15      620.91      650.82     50.98 o
  -7   2  15        3.31        6.59     16.01 o
  -6   2  15       42.99       48.01     17.02 o
  -5   2  15        1.34       10.17     14.13 o
  -4   2  15        0.24       15.40     14.29 o
  -3   2  15        1.84       12.55     12.98 o
  -1   2  15      153.87      174.32     27.85 o
   0   2  15        5.68       24.22     20.60 o
   1   2  15      182.32      172.48     47.20 o
   2   2  15       11.61       19.72     15.30 o
   3   2  15       23.46       -0.10     23.48 o
  -7   3  15       40.20       43.78     19.27 o
  -6   3  15        1.76        8.88     15.20 o
  -5   3  15      228.86      256.83     24.62 o
  -4   3  15      279.19      352.20     26.34 o
  -3   3  15      131.93       99.17     18.96 o
  -2   3  15       33.57       24.57     20.70 o
  -1   3  15      441.72      445.49     38.92 o
   0   3  15      326.15      333.86     37.03 o
   1   3  15       48.13       45.51     17.05 o
   2   3  15       49.64       36.35     17.81 o
  -6   4  15      433.13      472.87     32.68 o
  -5   4  15       43.76       31.73     16.54 o
  -4   4  15      223.35      224.60     36.95 o
  -3   4  15      360.63      369.97     27.00 o
  -2   4  15      289.02      300.84     24.05 o
  -1   4  15       49.04       38.62     21.29 o
   0   4  15       98.89      120.37     27.25 o
   1   4  15      421.00      347.11     40.21 o
   2   4  15      290.97      338.82     41.79 o
  -5   5  15       46.48       56.70     18.30 o
  -4   5  15      119.60      115.61     20.25 o
  -3   5  15      100.19       67.38     17.46 o
  -2   5  15        2.80      -13.25     13.25 o
  -1   5  15      245.96      232.82     23.02 o
   0   5  15      182.72      206.34     32.86 o
   2   5  15        5.94      -10.52     23.78 o
  -4   6  15       14.44        9.34     15.63 o
  -3   6  15      191.80      175.76     32.86 o
  -2   6  15      241.71      210.33     26.38 o
  -1   6  15       15.46       -0.25     14.81 o
  -5   0  16       68.90       33.65     24.52 o
   0   0  16      261.27      244.61     32.56 o
   1   0  16        6.10      -19.21     19.21 o
  -5   1  16       70.12      108.16     27.90 o
  -4   1  16        0.37        4.12     19.95 o
   0   1  16       27.17       41.74     21.69 o
   1   1  16       18.44       27.59     23.55 o
  -5   2  16      183.21      258.04     25.83 o
  -4   2  16      378.41      481.53     43.83 o
   0   2  16       87.86       84.33     26.61 o
   1   2  16       11.53        4.42     22.34 o
  -4   3  16       39.83       40.40     16.60 o
  -3   3  16      402.96      444.60     29.53 o
  -1   3  16        2.01        9.63     19.81 o
   0   3  16      235.91      278.81     36.19 o
  -3   4  16       50.57       55.48     17.66 o
  -1   4  16      121.05      116.89     27.80 o
 
